# Supplementary material for: Distinct immune landscapes characterize highly versus minimally invasive brain metastases
Source: JCI Insight. 2026 May 22;11(10):e199498. doi: 10.1172/jci.insight.199498 (PMC13232719; doi:10.1172/jci.insight.199498)
Supplement: Supporting data values [file jciinsight-11-199498-s139.xlsx]

## Sheet: Fig1B
B cells (percent stroma)	Neutrophils (percent stroma)	NK cell (percent stroma)	DCs cell (percent stroma)	Endothelial cell (percent stroma)	Mast cell (percent stroma)	Astrocytes (percent stroma)	Tc (percent stroma)	Th (percent stroma)	Treg (percent stroma)	T other (percent stroma)	M1-like MDM (percent stroma)	M2-like MDM (percent stroma)	M1-like MG (percent stroma)	M2-like MG (percent stroma)	Cl Mo (percent stroma)	Non-Cl Mo (percent stroma)	Int Mo (percent stroma)	Undefined (percent stroma)
1.08268	3.34646	0.29528	0	13.2874	0	0.09843	30.6102	7.08661	0	5.11811	3.54331	0.29528	12.4016	0.88583	2.06693	7.28346	11.3189	1.27953
1.3579	9.31135	0.29098	0	3.10378	0	0	21.6295	13.773	0	6.88652	4.55868	0.29098	19.5926	0.58196	1.4549	10.7662	6.20757	0.19399
2.43757	18.6683	0.53508	0.59453	4.34007	0.05945	0.41617	7.55054	15.8145	0.17836	1.18906	7.90725	6.53983	24.1379	5.58859	1.54578	0.59453	0.65398	1.24851
0	0.42965	0	0.32223	1.82599	0	2.47046	0.10741	0.53706	0	0.10741	9.02256	4.7261	3.11493	1.82599	74.5435	0	0	0.9667
9.6024	12.3781	0.37509	0.45011	2.88822	0	0	3.22581	11.5154	0	2.06302	11.2903	5.70143	18.8672	7.83946	8.21455	0.30008	0.86272	4.42611
0.41899	5.72626	0.83799	0.13966	9.9162	2.23464	26.9553	0.69832	0.69832	0	0	14.6648	3.35196	16.0615	10.1955	1.11732	0	0	6.98324
0.80386	5.78778	0	0.48232	5.78778	0	0.16077	5.78778	11.254	0	4.50161	14.791	25.5627	5.14469	9.00322	4.50161	0.64309	1.92926	3.85852
0.82961	16.1455	0	0.3829	3.06318	0	3.57371	9.0619	10.7211	0	3.44608	15.635	23.4205	2.10593	3.12699	4.3395	1.27632	1.46777	1.40396
0	0.65359	1.30719	0.3268	23.8562	0	8.16993	0.98039	2.61438	0.3268	0.98039	18.3007	0.98039	29.7386	5.55556	3.26797	0	0	2.94118
17.5567	2.87049	0.06676	0	8.21095	0.26702	2.00267	3.53805	7.47664	0.33378	1.66889	22.8972	2.13618	14.753	1.86916	10.5474	0	0.13351	3.67156
0.41841	0.48815	0.13947	0	0.62762	0	0.06974	7.04324	6.83403	0	18.2706	25.0349	31.59	0.76709	2.09205	0.34868	1.60391	0.13947	4.53278
0.04286	0.25718	0	0.12859	2.52893	0.04286	46.6781	0.51436	0.12859	0	0.04286	25.6322	1.92885	11.6159	0.17145	0.51436	0.94299	0	8.82983
5.66728	3.47349	0	0.73126	4.57038	0	0	4.57038	19.9269	0.54845	2.01097	29.9817	23.0347	4.20475	1.09689	0	0	0	0.18282
4.27807	1.28342	0.32086	0	3.52941	0	5.5615	2.24599	29.4118	0.10695	3.52941	31.3369	15.615	0	0	0.96257	0.10695	0	1.71123
0	5.0365	0.07299	0.14599	2.84672	0.36496	0	2.91971	10.146	1.45985	2.26277	38.1752	27.7372	1.75182	0.94891	1.16788	0.65693	0.43796	3.86861
0.20675	15.3687	0.06892	0.27567	0.48243	0.06892	0	1.30944	3.10131	0.62026	0.7581	40.7994	20.2619	2.96347	7.58098	1.9297	0.06892	0.41351	3.72157
0.2991	0.4985	0	0.0997	8.67398	0	0.0997	2.69192	24.0279	0	3.09073	45.5633	5.88235	0.59821	0.0997	1.29611	0.1994	0	6.87936
4.82759	7.84483	0.17241	0	0.43103	0.17241	0	6.55172	7.67241	0	5	46.8966	9.91379	1.81034	1.89655	0.94828	1.03448	0.43103	4.39655
0	20.2354	0	0.05605	0.05605	0	0	2.46637	1.4574	0	15.3027	50.2242	0	0.22422	0	1.68161	2.9148	1.56951	3.81166
0	10.3586	0.1992	0	13.745	0	0	5.17928	0.1992	0	0.59761	52.988	1.59363	0.1992	0	0.99602	3.58566	0.99602	9.36255
0.10493	6.82057	0	0	3.04302	0	0.10493	0.94439	0.10493	0	0.52466	57.6076	2.93809	9.54879	0	0.52466	3.46275	0.94439	13.3263
2.35988	0.78663	0.04916	0.24582	0.09833	0	0.49164	6.7355	4.17896	0	16.2242	63.0777	1.57325	0	0	0.29499	0.93412	0.83579	2.11406
0	9.5082	0	0	0.10929	0.10929	1.85792	0.10929	0.21858	0	0.10929	66.1202	0.10929	20.8743	0.32787	0	0	0	0.54645
0	0	0	0.10204	5.30612	0	53.2653	4.08163	0.91837	0	0.81633	2.95918	1.12245	15.102	0.40816	1.22449	2.14286	1.53061	11.0204
0.94832	0.52157	0.04742	0.47416	3.50877	0	8.29777	22.238	14.2722	1.51731	2.18113	5.07349	7.30204	12.3281	18.1128	1.42248	0.23708	1.28023	0.23708
1.65138	1.65138	0	0	9.90826	4.58716	0	28.6239	8.07339	0	2.38532	5.50459	9.3578	5.50459	16.6972	2.75229	0	2.93578	0.36697
2.47845	4.52586	0.10776	0	2.90948	0	2.37069	1.72414	7.75862	0.75431	0.43103	7.65086	20.2586	19.2888	19.8276	2.69397	0.43103	1.93966	4.84914
0	3.57815	0	0.37665	2.07156	0.18832	47.2693	0.37665	0.37665	0	0.37665	10.5461	1.12994	6.40301	0	0.7533	3.9548	1.69492	20.904
0.21645	25.974	0.32468	0.10823	4.87013	0.21645	0	1.51515	2.05628	0.75758	1.19048	11.2554	6.81818	15.1515	19.3723	2.5974	0	0.10823	7.46753
1.32678	0	0.04914	0	3.58722	23.9312	0.09828	18.9681	1.13022	0	5.20885	13.4644	9.04177	1.32678	2.26044	0	0.14742	0	19.4595
0.10941	14.0044	0	0	10.9956	0	8.97155	0.10941	3.93873	0.10941	1.09409	14.5514	16.6849	5.25164	11.1597	4.92341	0.60175	2.02407	5.47046
0	73.6677	1.88088	0	1.5674	1.25392	0	0.31348	0	0.31348	0.31348	16.6144	1.5674	1.88088	0	0	0	0	0.62696
2.25256	9.28328	0	0	6.27986	0.06826	1.22867	15.9044	12.8328	0	3.95904	17.6792	14.5392	4.0273	1.63823	7.16724	0.06826	0.47782	2.59386
0	0.70423	0.07042	5.07042	6.12676	0.21127	9.57746	3.23944	2.8169	0	0.28169	19.4366	0.56338	0.14085	0	3.59155	0.91549	0.07042	47.1831
0.5609	3.84615	0	0	6.73077	0	1.44231	14.2628	5.76923	0.08013	1.92308	23.8782	11.6987	16.8269	3.92628	5.52885	0.08013	0.16026	3.28526
6.26911	3.36391	0	0	2.59939	0.76453	16.1315	2.44648	2.9052	0.38226	0.61162	24.3119	21.4067	4.05199	5.88685	0.38226	1.14679	1.29969	6.03976
0	1.37858	0	0	1.11347	0.15907	62.4072	0.10604	0	0	0	24.4963	3.71156	4.13574	0.58324	0	0.10604	0	1.80276
0.96852	2.66344	0	0	4.84262	0	0.84746	5.20581	10.7748	0	19.8547	24.6973	12.954	3.75303	1.33172	2.05811	5.20581	2.05811	2.7845
0	0.5848	4.09357	0	7.60234	25.1462	7.01754	1.16959	2.33918	0.5848	0.5848	26.9006	11.1111	2.33918	0.5848	6.43275	0	0	3.50877
0.07022	0.21067	0.21067	0.14045	4.77528	0	2.03652	5.61798	5.26685	0	6.32022	27.1067	21.6994	0.07022	0	4.98596	1.26404	0.2809	19.9438
0	0.33389	0	1.08514	8.09683	0	24.7913	4.2571	3.42237	0.08347	0.50083	28.3806	22.788	2.08681	1.00167	1.00167	1.25209	0.33389	0.58431
0.81301	1.18256	0.03695	0.84996	20.51	0.07391	0.36955	10.4952	6.61493	0	2.03252	29.1205	15.3732	0.14782	0.11086	1.58906	2.84553	0.62823	7.20621
0	0.61633	0	0.15408	1.849	0	11.4022	0.15408	1.07858	0	0.30817	31.8952	31.5871	0	0	14.0216	0	0.15408	6.77966
0.13941	1.06877	0.04647	0	0.69703	4.87918	18.1691	1.81227	1.0223	0	0.13941	33.3178	11.71	7.29554	2.46283	0.55762	1.0223	0.55762	15.1022
0	0.21186	0	0	2.75424	0	47.6695	0.21186	0	0	0	34.322	3.17797	8.26271	1.05932	0	0	0	2.33051
0	3.74753	0.19724	0	3.64892	37.1795	0	0.88757	0.19724	0	0.29586	34.6154	0.98619	0.29586	0	2.5641	0.09862	0	15.286
0.06978	1.32589	0	0.34892	5.37334	0.06978	6.8388	4.18702	5.30356	0	1.18632	34.9616	23.238	0	0.06978	6.0014	0.4187	1.11654	9.49058
0.13021	6.90104	0	1.04167	7.68229	0.13021	12.3698	1.82292	0.52083	0.26042	0.39063	35.5469	2.34375	20.1823	0	0.52083	0.78125	1.95313	7.42188
0.10163	0.10163	0	0	5.0813	0.10163	0.20325	2.3374	2.7439	0	1.21951	38.0081	18.8008	4.16667	0.30488	4.97967	2.23577	2.13415	17.4797
0	0.30979	0.12392	0	2.60223	22.9244	0	0.86741	0.80545	0.24783	0.06196	38.9095	3.5316	4.58488	0.18587	15.6753	0.12392	0.18587	8.85998
0	0.16313	0.16313	0.81566	4.15987	0.40783	13.7847	6.60685	5.79119	0.97879	3.99674	41.5987	3.09951	0.16313	0	2.93638	0.57096	0.89723	13.8662
0.23655	0.6505	0.05914	0.76878	7.21467	0	14.1928	2.66115	3.78474	0	0.41396	41.9279	18.9829	2.77942	1.1236	1.36014	0.94619	0.6505	2.24719
0.57405	9.07003	0	0.57405	4.59242	0	5.16648	2.98507	3.78875	0	1.72216	42.9392	14.6958	1.83697	1.26292	2.64064	0	0.11481	8.03674
0	0.15649	0.05216	0	4.22535	0.10433	0.15649	0	0.10433	0	0.05216	43.1403	17.8404	12.0501	1.82577	13.302	0.05216	0	6.93792
0	0.54795	0	0.68493	3.0137	0	8.08219	4.93151	2.32877	0	1.50685	46.7123	20.274	0	0	1.36986	0.13699	0	10.411
1.33779	5.01672	1.33779	0	0.6689	0	1.00334	13.3779	10.3679	0	0.33445	47.1572	11.7057	2.67559	0.33445	0.33445	0	0.33445	4.01338
0	14.5101	0.82274	0.07479	3.9641	1.12191	0.07479	4.26328	2.09424	0.07479	1.12191	48.4667	4.11369	6.28272	0.74794	3.06657	0.37397	0.44877	8.37696
0	0.40161	0.40161	0	3.21285	0	22.0884	1.60643	0.80321	0	0	48.996	14.0562	3.61446	0	0	0.40161	0	4.41767
0	0.73375	0	0.31447	4.61216	0	9.32914	0.83857	1.46751	0	0.31447	49.1614	15.9329	0	0	4.50734	0.20964	0	12.5786
0	27.8475	0	0	1.83398	0	0.7722	0.19305	0.19305	0.04826	0.04826	49.5174	1.88224	1.44788	0	0	0.72394	0	15.4923
0	0	0.08	0	2.64	0.24	0.16	0	0.08	0	0	53.28	21.28	1.04	0.4	0.4	0	0	20.4
0.1443	10.6782	0.1443	0.1443	1.8759	0	5.48341	1.7316	1.443	0	0.8658	54.8341	15.7287	0.4329	0	0	0.8658	0.1443	5.48341
0	0	0	0	0.40816	2.31293	1.29252	3.80952	0.06803	0	13.4014	55.7823	6.46259	0	0	0	0.06803	0	16.3946
0.57143	0.92857	0	0.14286	2.92857	0	1.64286	3.21429	5.5	0	2.35714	56.2143	19.1429	1.92857	0.07143	0.85714	0.85714	0.64286	3
0	13.0435	0	0	0.62112	0	4.34783	4.34783	3.72671	0	0	59.0062	11.8012	0.62112	0	0.62112	0.62112	0.62112	0.62112
0	6.09212	0.14859	0	0.59435	0	7.87519	0.74294	0.14859	0	0.29718	59.8811	12.9272	0.14859	0	0.44577	0.14859	0.14859	10.4012
0	7.80234	0.19506	0.06502	1.17035	0.71521	0	1.23537	0.6502	0.19506	0.26008	63.1339	2.53576	0.6502	0	0.13004	1.04031	0.06502	20.156
0	0	0	0	1.37931	0	16.7241	0.34483	0.17241	0	0	63.6207	5.34483	0	0	0	0	0	12.4138
0	22.2222	0	0	2.77778	0	5.55556	0	0	0	0	63.8889	0	5.55556	0	0	0	0	0
0.91001	3.43782	0	0.10111	2.83114	0.40445	32.0526	10.5157	7.07786	0.20222	2.73003	7.38119	0.91001	4.65116	0.60667	13.9535	1.21335	9.60566	1.41557
10.2235	0.84089	0.04426	0.26555	0.90728	0.1549	16.7736	10.5112	22.7263	0.08852	7.52379	8.34255	9.60389	4.80195	4.09383	1.01792	0.73025	0.68599	0.66386
0	6.22372	0.25231	0.25231	1.00925	0.0841	10.9336	34.4828	7.40118	0.25231	6.22372	10.513	0.16821	0.33642	0	1.51388	4.79394	13.4567	2.10261
1.44049	14.0258	0.07582	0	3.10842	0	10.3108	12.3578	15.6179	1.5163	1.97119	11.6755	13.3434	1.81956	6.82335	2.04701	0.60652	1.28886	1.97119
0.23585	2.26415	0.18868	0.89623	0.42453	0	15.8962	4.76415	9.0566	1.13208	1.74528	17.1226	16.6038	8.53774	14.8585	2.59434	1.03774	1.17925	1.46226
2.28167	1.49489	0.86546	0	4.16994	0	33.4382	5.27144	8.57592	0	0.55075	17.3092	12.2738	8.6546	1.57356	0.31471	0.62943	0.55075	2.04563
1.59176	12.0787	0	0	4.11985	0	17.0412	4.58801	10.9551	0.18727	1.68539	17.603	9.64419	2.99625	11.0487	2.05993	1.49813	1.77903	1.1236
6.6195	4.39616	0	0.05053	2.476	0	3.73926	3.89085	11.8242	0	1.8191	17.6352	31.0763	9.0955	1.86963	2.02122	0.50531	1.26326	1.71804
1.54332	1.92915	0	0	7.50614	0.63136	4.52473	12.9428	5.50684	0.24553	2.73588	19.6072	18.4497	4.70011	2.1396	1.89407	3.22694	1.36794	11.0488
0.6867	0.08584	0.60086	0.17167	12.1888	0.08584	29.9571	3.00429	3.69099	1.20172	0.34335	20.9442	9.18455	7.46781	2.06009	1.97425	0.17167	0	6.18026
0.17585	0.76202	0.05862	0	1.99297	0	32.5909	0.76202	1.34818	0.11723	0.58617	28.5463	22.8605	1.28957	2.52052	0.7034	0.05862	0.29308	5.33411
0	2.06612	0	1.23967	1.23967	0	14.876	2.89256	10.7438	0	2.47934	33.4711	16.5289	5.3719	1.23967	1.23967	0.41322	0	6.19835
4.26396	1.62437	0.10152	0	3.45178	0.40609	8.0203	4.67005	8.12183	2.13198	2.63959	38.0711	5.17766	4.26396	0.81218	10.3553	0	0.30457	5.58376
0	0.06523	0	0.45662	8.28441	0	62.8832	0	0.13046	0.06523	0	1.69602	0.32616	19.8956	0.19569	2.15264	0.45662	0.13046	3.26158
0.16901	0.11268	0	0.22535	3.21127	18.8169	19.0986	11.3803	4.4507	0	3.60563	2.14085	8.67606	9.85915	15.2676	1.01408	0.56338	0.11268	1.29577
0	16.2372	0	0.6806	7.68109	0.38892	13.8551	0.14584	1.70151	0	0.14584	10.5007	10.1118	7.3894	15.5566	7.97278	1.70151	3.6947	2.23627
0	0.40816	0.13605	0	7.07483	0	35.102	3.26531	1.36054	0.27211	0.27211	11.4286	11.5646	12.517	10.2041	4.08163	0.13605	0.54422	1.63265
0.46558	0.39907	0.03326	0	1.59628	0.03326	15.0316	11.9388	14.2667	0.26605	3.12604	11.4732	25.5737	6.05254	3.92418	0.46558	1.66279	2.39441	1.29697
0	0	0	1.91489	1.48936	0.42553	37.6596	0.21277	0.21277	0	0	11.7021	4.25532	24.4681	12.1277	1.48936	0.42553	0.85106	2.76596
0.04268	0	0	0	1.10969	15.621	7.12761	22.1511	6.14597	0	6.35937	15.5783	21.1694	0.93897	0.17072	0.08536	0.89629	1.10969	1.49381
0.93708	4.01606	0.80321	0.26774	5.48862	0.40161	16.0643	5.89023	2.81124	0.53548	2.54351	15.7965	5.35475	27.8447	3.48059	1.07095	0	0.80321	5.89023
0.08961	1.25448	0.08961	0	2.82258	0.08961	22.3566	5.24194	3.00179	0	1.38889	16.9355	26.2993	0.49283	5.51075	4.16667	1.16487	3.98746	5.10753
0	0.11261	0	0.11261	1.35135	0	57.8829	0.45045	0.22523	0	0	18.018	1.23874	18.9189	0.67568	0.22523	0	0	0.78829
0.06361	2.73537	0	0	2.03562	17.6209	34.542	1.27226	1.33588	0.44529	0.12723	18.4478	9.66921	0.76336	0.06361	0.25445	0	0.06361	10.5598
0.06631	0.26525	0	0	3.31565	0.06631	41.9761	0.13263	0.19894	0.06631	0.13263	18.8329	8.95225	9.94695	1.98939	4.50928	4.37666	3.64721	1.5252
0	0.1443	0.1443	0	17.316	0.2886	31.1688	2.0202	1.443	0	0.7215	20.0577	12.987	1.5873	1.7316	8.36941	0	0	2.0202
0	0.23041	0	0	0.23041	0.23041	54.3779	1.6129	0.23041	0	0	23.2719	17.7419	0.46083	0.46083	0.69124	0	0.23041	0.23041
0.0834	0.66722	0.41701	0	5.33778	0.25021	51.4595	1.41785	1.50125	0.0834	0.33361	23.6864	10.0917	1.75146	0.75063	0.25021	0	0.0834	1.83486
0	0.93458	0	0	0.93458	0	70.2804	0.37383	0	0	0	23.9252	1.86916	0.09346	0	0.09346	0.09346	0	1.40187
0	0.7772	0	1.5544	9.97409	0	4.44732	10.6649	8.67876	0.12953	1.77029	24.4819	5.61313	26.6839	2.07254	0.99309	0.17271	0.08636	1.89983
0.11299	3.72881	0.11299	0	1.24294	0	44.9153	1.75141	1.80791	0	0.73446	26.7797	13.1073	3.9548	0.50847	0.39548	0.22599	0.11299	0.50847
0.0744	13.7649	0.0744	0	3.0506	0.0744	17.6339	0.29762	0.52083	0.0744	0.14881	27.753	25.1488	0.96726	1.6369	2.97619	0.29762	1.26488	4.24107
2.17634	2.79018	0	0	5.30134	0.16741	11.2723	6.3058	14.8996	0	2.79018	28.0134	12.3326	2.34375	0.89286	1.28348	0.61384	0.11161	8.70536
0.1363	8.35984	0	0.04543	6.04271	0	9.67742	3.13494	4.67969	0.22717	1.68105	28.9868	12.9487	0.45434	0.36347	4.63426	1.90822	1.68105	15.0386
0	0.90556	0.25873	0.25873	8.4088	0	29.7542	0.51746	0.25873	0.25873	0.12937	29.4955	16.947	2.97542	6.59767	0.12937	0.12937	0.12937	2.84605
0.2346	2.28739	0.05865	0	2.58065	0	23.0499	0.87977	0.82111	0	0.2346	29.5601	6.33431	0.29326	0.17595	0.2346	0.64516	0.1173	32.4927
0	3.26748	0	0.07599	2.05167	0.6079	44.3009	0.07599	0.6079	0	0.15198	31.155	6.07903	3.64742	0.22796	2.73556	0.37994	0.68389	3.95137
0	1.11888	0.13986	0	10.6294	0	32.028	2.7972	1.3986	0.41958	0.27972	33.2867	14.6853	0.41958	0	0.13986	0.27972	0.13986	2.23776
0	0.62112	0.11293	0	1.75042	0	27.5551	0.90344	0.45172	0	0.11293	34.0486	10.7849	1.63749	0.11293	5.70299	0.05647	0.05647	16.0926
0	0.22779	0	0	1.36674	0	42.5968	0.68337	0.45558	0	0.22779	35.5353	11.6173	2.2779	1.13895	0.45558	0.22779	0	3.18907
0.81112	3.93975	0.11587	0	5.90962	0	0.23175	2.89687	2.89687	0.11587	0.57937	38.3546	20.7416	4.40324	1.27462	4.05562	0	0	13.6732
0	0.9687	0.14903	0.29806	3.87481	0	24.5902	1.56483	1.71386	0	0.14903	38.3756	12.3696	2.23547	0.22355	2.3845	0.67064	1.93741	8.49478
0	1.11821	0.31949	0	2.71565	3.67412	28.2748	0.47923	0.31949	0	0.15974	40.4153	4.95208	7.50799	4.63259	0.47923	0.15974	0.31949	4.47284
0	9.96441	0.88968	0	2.13523	0	22.242	2.4911	2.4911	0.17794	0	41.1032	11.032	3.91459	1.24555	0.35587	0.35587	0	1.60142
0	1.11732	0.41899	0	0.83799	0	46.648	2.51397	0.55866	0	0.13966	41.3408	4.46927	1.11732	0.13966	0	0.13966	0	0.55866
0	0.25543	0	0	2.68199	0	29.1188	0.12771	0.25543	0	0	53.5121	8.81226	2.04342	0.12771	0	0	0	3.06513

## Sheet: Fig1C
	MI Core	HI Core	MI Margin	HI Margin
B cells	2.27368	0.455875	2.30559	0.165547
Neutrophils	6.83816	6.12222	3.94073	2.50896
NK cells	0.205712	0.230296	0.168271	0.129518
DC cells	0.190506	0.289926	0.229005	0.178498
Endothelial cell	5.08791	4.23878	3.49429	4.2374
Mast cells	0.144329	2.75624	0.135903	1.78052
Astrocytes	4.29178	10.011	17.7042	30.5819
Total T cells	17.9404	9.52229	21.0315	6.62445
Total Macrophages	50.9737	53.1599	40.5908	45.542
Total Monocytes	8.12958	4.01054	6.79611	3.20852
Undefined cells	3.92422	9.20289	3.60369	5.04274

## Sheet: Fig1D
	MI Core	HI Core	MI Margin	HI Margin
B cells	1.79172	0.608499	0.954269	0.177853
Neutrophils	4.44223	6.1897	5.4486	3.51616
NK cells	0.070576	0.06556	0.198095	0.085734
DC cells	0.242862	0.062267	0.355983	0.185978
Endothelial cell	3.40852	3.93266	2.50923	3.2433
Mast cells	0.072129	4.64436	0	2.22141
Astrocytes	6.10784	8.96644	20.6922	33.6148
Total T cells	17.4382	5.97446	16.4841	6.2649
Total Macrophages	52.2988	56.4701	47.286	42.8976
Total Monocytes	10.3032	3.6128	3.04894	3.85447
Undefined cells	3.82391	9.47315	3.02252	3.93783

## Sheet: Fig1E
	All Primary - Core p-values	All Primary - Core Pattern	All Primary - Margin P-values	All Primary - Margin Pattern	Lung BrM - Cores P-values	Lung BrM - Cores Patterns	Lung BrM - Margins P-values	Lung BrM - Margins Patterns
B cells	0.006061	MI	0.00023	MI	0.111181	neither	0.023375	MI
Neutrophils	0.793478	neither	0.289302	neither	0.595136	neither	0.449136	neither
NK cells	0.870202	neither	0.615037	neither	0.895815	neither	0.277325	neither
DCs	0.553546	neither	0.716501	neither	0.039072	MI	0.495421	neither
Endothelial cells	0.44795	neither	0.525702	neither	0.749804	neither	0.520075	neither
Mast cells	0.119801	neither	0.250678	neither	0.205238	neither	0.353073	neither
Astrocytes	0.106596	neither	0.016855	HI	0.667164	neither	0.123494	neither
Tc	0.545703	neither	0.010573	MI	0.800916	neither	0.3878	neither
Th	0.000621	MI	8e-06	MI	0.000344	MI	0.001556	MI
Treg	0.839782	neither	0.000992	MI	0.175874	neither	0.020414	MI
Tother	0.034526	MI	0.002774	MI	0.422796	neither	0.399618	neither
Total T cells	0.006915	MI	7.3e-05	MI	0.00439	MI	0.036495	MI
M1-like MDM	0.322543	neither	0.115204	neither	0.391987	neither	0.511908	neither
M2-like MDM	0.377852	neither	0.556808	neither	0.280835	neither	0.42101	neither
Total MDM	0.199426	neither	0.330835	neither	0.775353	neither	0.98996	neither
M1-like MG	0.018464	MI	0.538904	neither	0.491247	neither	0.733756	neither
M2-like MG	0.878511	neither	0.495725	neither	0.733222	neither	0.16677	neither
Total MG	0.085572	neither	0.883986	neither	0.584922	neither	0.338863	neither
Total Macrophage	0.602432	neither	0.215895	neither	0.504563	neither	0.314126	neither
Cl Mo	0.27854	neither	0.187653	neither	0.217255	neither	0.627704	neither
Non-Cl Mo	0.051498	neither	0.078295	neither	0.550079	neither	0.894898	neither
Int Mo	0.118418	neither	0.033608	MI	0.642598	neither	0.681394	neither
Total Monocytes	0.090829	neither	0.031366	MI	0.234685	neither	0.679864	neither
Undefined	0.005653	HI	0.44908	neither	0.016427	HI	0.614833	neither

## Sheet: ED Fig1A
	Cores	Margins
Lung HI	20	16
Lung MI	9	6
Breast HI	15	11
Breast MI	2	1
Melanoma HI	4	2
Melanoma MI	6	3
Melanoma NA	3	1
Bladder HI	4	2
Gastrointestinal HI	3	2
Gastrointestinal MI	2	1
Ovarian MI	4	2

## Sheet: ED Fig1B
B cells				Neutrophils				NK cells				Dendritic cells				Endothelial cells				Mast cells				Astrocytes				Tc cells				Th cells				Treg cells				Other T cells				Total T cells				M1-like MDM
HI Cores	MI Cores	HI Margins	MI Margins	HI Cores	MI Cores	HI Margins	MI Margins	HI Cores	MI Cores	HI Margins	MI Margins	HI Cores	MI Cores	HI Margins	MI Margins	HI Cores	MI Cores	HI Margins	MI Margins	HI Cores	MI Cores	HI Margins	MI Margins	HI Cores	MI Cores	HI Margins	MI Margins	HI Cores	MI Cores	HI Margins	MI Margins	HI Cores	MI Cores	HI Margins	MI Margins	HI Cores	MI Cores	HI Margins	MI Margins	HI Cores	MI Cores	HI Margins	MI Margins	HI Cores	MI Cores	HI Margins	MI Margins	HI Cores	MI Cores
0	5.66728	0.06631	0.23585	3.57815	3.47349	0.26525	2.26415	0	0	0	0.18868	0.37665	0.73126	0	0.89623	2.07156	4.57038	3.31565	0.42453	0.18832	0	0.06631	0	47.2693	0	41.9761	15.8962	0.37665	4.57038	2.89687	4.76415	0.37665	19.9269	0.19894	9.0566	0	0.54845	0.06631	1.13208	0.37665	2.01097	0.13263	1.74528	35.8354	32.1478	1.93548	40.8497	10.5461	29.9817
0.13021	0	0	1.44049	6.90104	5.0365	0	14.0258	0	0.07299	0	0.07582	1.04167	0.14599	1.91489	0	7.68229	2.84672	1.48936	3.10842	0.13021	0.36496	0.42553	0	12.3698	0	37.6596	10.3108	1.82292	2.91971	0.87977	12.3578	0.52083	10.146	0.21277	15.6179	0.26042	1.45985	0	1.5163	0.39063	2.26277	0	1.97119	40.2086	23.2291	6.48899	17.5341	35.5469	38.1752
0	4.82759	0	0.17585	0.73375	7.84483	0.06523	0.76202	0	0.17241	0	0.05862	0.31447	0	0.45662	0	4.61216	0.43103	8.28441	1.99297	0	0.17241	0	0	9.32914	0	62.8832	32.5909	0.83857	6.55172	0.47923	0.76202	1.46751	7.67241	0.13046	1.34818	0	0	0.06523	0.11723	0.31447	5	0	0.58617	22.0353	24.7325	0.95847	16.1157	49.1614	46.8966
0.1443	0	0	2.28167	10.6782	0.42965	1.11821	1.49489	0.1443	0	0.31949	0.86546	0.1443	0.32223	0	0	1.8759	1.82599	2.71565	4.16994	0	0	3.67412	0	5.48341	2.47046	28.2748	33.4382	1.7316	0.10741	1.56483	5.27144	1.443	0.53706	0.31949	8.57592	0	0	0	0	0.8658	0.10741	0.15974	0.55075	32.6962	16.8042	3.42772	16.6981	54.8341	9.02256
0	0.04286	0	0.91001	6.09212	0.25718	0.90556	3.43782	0.14859	0	0.25873	0	0	0.12859	0.25873	0.10111	0.59435	2.52893	8.4088	2.83114	0	0.04286	0	0.40445	7.87519	46.6781	29.7542	32.0526	0.74294	0.51436	2.7972	10.5157	0.14859	0.12859	0.25873	7.07786	0	0	0.25873	0.20222	0.29718	0.04286	0.12937	2.73003	2.62055	35.2941	21.2435	17.4157	59.8811	25.6322
1.33779	0	0	0.6867	5.01672	10.3586	9.96441	0.08584	1.33779	0.1992	0.88968	0.60086	0	0	0	0.17167	0.6689	13.745	2.13523	12.1888	0	0	0	0.08584	1.00334	0	22.242	29.9571	13.3779	5.17928	0.45045	3.00429	10.3679	0.1992	2.4911	3.69099	0	0	0.17794	1.20172	0.33445	0.59761	0	0.34335	17.3736	29.8106	1.4681	31.4632	47.1572	52.988
0	0.10493	0	10.2235	13.0435	6.82057	0.93458	0.84089	0	0	0	0.04426	0	0	0	0.26555	0.62112	3.04302	0.93458	0.90728	0	0	0	0.1549	4.34783	0.10493	70.2804	16.7736	4.34783	0.94439	2.0202	10.5112	3.72671	0.10493	0	22.7263	0	0	0	0.08852	0	0.52466	0	7.52379	8.26377	27.0567	5.17007	14.3981	59.0062	57.6076
0	0	0.81112	4.26396	0	0.65359	3.93975	1.62437	0.08	1.30719	0.11587	0.10152	0	0.3268	0	0	2.64	23.8562	5.90962	3.45178	0.24	0	0	0.40609	0.16	8.16993	0.23175	8.0203	0	0.98039	10.6649	4.67005	0.08	2.61438	2.89687	8.12183	0	0.3268	0.11587	2.13198	0	0.98039	0.57937	2.63959	6.85985	16.7883	0.38314	2.8136	53.28	18.3007
0	17.5567	0	1.59176	0.15649	2.87049	0.23041	12.0787	0.05216	0.06676	0	0	0	0	0	0	4.22535	8.21095	0.23041	4.11985	0.10433	0.26702	0.23041	0	0.15649	2.00267	54.3779	17.0412	0	3.53805	3.26531	4.58801	0.10433	7.47664	0.23041	10.9551	0	0.33378	0	0.18727	0.05216	1.66889	0	1.68539	0.51724	5.78911	29.5976	48.36	43.1403	22.8972
0.5609	0.41841	0	6.6195	3.84615	0.48815	0.9687	4.39616	0	0.13947	0.14903	0	0	0	0.29806	0.05053	6.73077	0.62762	3.87481	2.476	0	0	0	0	1.44231	0.06974	24.5902	3.73926	14.2628	7.04324	0.12771	3.89085	5.76923	6.83403	1.71386	11.8242	0.08013	0	0	0	1.92308	18.2706	0.14903	1.8191	10.6769	21.5434	0.67568	20.5258	23.8782	25.0349
2.25256	0.82961	0.93708	1.54332	9.28328	16.1455	4.01606	1.92915	0	0	0.80321	0	0	0.3829	0.26774	0	6.27986	3.06318	5.48862	7.50614	0.06826	0	0.40161	0.63136	1.22867	3.57371	16.0643	4.52473	15.9044	9.0619	11.9388	12.9428	12.8328	10.7211	2.81124	5.50684	0	0	0.53548	0.24553	3.95904	3.44608	2.54351	2.73588	17.2051	19.2241	4.1847	21.4311	17.6792	15.635
0	0.41899	0.1363	0	22.2222	5.72626	8.35984	6.22372	0	0.83799	0	0.25231	0	0.13966	0.04543	0.25231	2.77778	9.9162	6.04271	1.00925	0	2.23464	0	0.0841	5.55556	26.9553	9.67742	10.9336	0	0.69832	0.90344	34.4828	0	0.69832	4.67969	7.40118	0	0	0.22717	0.25231	0	0	1.68105	6.22372	8.76712	0.68581	1.36674	17.5635	63.8889	14.6648
0	0	0.16901	0	0.21186	9.5082	0.11268	2.06612	0	0	0	0	0	0	0.22535	1.23967	2.75424	0.10929	3.21127	1.23967	0	0.10929	18.8169	0	47.6695	1.85792	19.0986	14.876	0.21186	0.10929	0.68337	2.89256	0	0.21858	4.4507	10.7438	0	0	0	0	0	0.10929	3.60563	2.47934	4.67836	0.75188	4.8951	8.24034	34.322	66.1202
0	0.20675	0.11299		0.16313	15.3687	3.72881		0.16313	0.06892	0.11299		0.81566	0.27567	0		4.15987	0.48243	1.24294		0.40783	0.06892	0		13.7847	0	44.9153		6.60685	1.30944	5.89023		5.79119	3.10131	1.80791		0.97879	0.62026	0		3.99674	0.7581	0.73446		1.54083	19.2265	11.7805		41.5987	40.7994
0	0.80386	0		73.6677	5.78778	1.11888		1.88088	0	0.13986		0	0.48232	0		1.5674	5.78778	10.6294		1.25392	0	0		0	0.16077	32.028		0.31348	5.78778	2.4911		0	11.254	1.3986		0.31348	0	0.41958		0.31348	4.50161	0.27972		2.40964	27.1386	5.16014		16.6144	14.791
0	2.43757	0		27.8475	18.6683	0.11261		0	0.53508	0		0	0.59453	0.11261		1.83398	4.34007	1.35135		0	0.05945	0		0.7722	0.41617	57.8829		0.19305	7.55054	0.13263		0.19305	15.8145	0.22523		0.04826	0.17836	0		0.04826	1.18906	0		6.33803	5.9761	1.99319		49.5174	7.90725
1.65138	9.6024	0		1.65138	12.3781	0.1443		0	0.37509	0.1443		0	0.45011	0		9.90826	2.88822	17.316		4.58716	0	0.2886		0	0	31.1688		28.6239	3.22581	0.21277		8.07339	11.5154	1.443		0	0	0		2.38532	2.06302	0.7215		8.49598	1.57398	0.5305		5.50459	11.2903
0	1.3579	0.04268		0	9.31135	0		0	0.29098	0		0.10204	0	0		5.30612	3.10378	1.10969		0	0	15.621		53.2653	0	7.12761		4.08163	21.6295	0.51746		0.91837	13.773	6.14597		0	0	0		0.81633	6.88652	6.35937		2.3407	42.289	0.42553		2.95918	4.55868
0.21645	1.08268	0		25.974	3.34646	0.7772		0.32468	0.29528	0		0.10823	0	1.5544		4.87013	13.2874	9.97409		0.21645	0	0		0	0.09843	4.44732		1.51515	30.6102	0.37383		2.05628	7.08661	8.67876		0.75758	0	0.12953		1.19048	5.11811	1.77029		7.55423	42.815	1.04167		11.2554	3.54331
2.47845	0	0.08961		4.52586	20.2354	1.25448		0.10776	0	0.08961		0	0.05605	0		2.90948	0.05605	2.82258		0	0	0.08961		2.37069	0	22.3566		1.72414	2.46637	1.6129		7.75862	1.4574	3.00179		0.75431	0	0		0.43103	15.3027	1.38889		0.94044	1.39665	4.29379		7.65086	50.2242
0	2.35988	0		7.80234	0.78663	0.40816		0.19506	0.04916	0.13605		0.06502	0.24582	0		1.17035	0.09833	7.07483		0.71521	0	0		0	0.49164	35.102		1.23537	6.7355	3.13494		0.6502	4.17896	1.36054		0.19506	0	0.27211		0.26008	16.2242	0.27211		24.0803	0.43716	9.72285		63.1339	63.0777
0	4.27807	0.0744		14.5101	1.28342	13.7649		0.82274	0.32086	0.0744		0.07479	0	0		3.9641	3.52941	3.0506		1.12191	0	0.0744		0.07479	5.5615	17.6339		4.26328	2.24599	1.75141		2.09424	29.4118	0.52083		0.07479	0.10695	0.0744		1.12191	3.52941	0.14881		8.07453	4.90196	3.18066		48.4667	31.3369
1.32678	0.2991	0		0	0.4985	0.25543		0.04914	0	0		0	0.0997	0		3.58722	8.67398	2.68199		23.9312	0	0		0.09828	0.0997	29.1188		18.9681	2.69192	22.1511		1.13022	24.0279	0.25543		0	0	0		5.20885	3.09073	0		5.25164	13.0174	3.21229		13.4644	45.5633
0		0.46558		0		0.39907		0		0.03326		0		0		0.40816		1.59628		2.31293		0.03326		1.29252		15.0316		3.80952		5.24194		0.06803		14.2667		0		0.26605		13.4014		3.12604		5.51948		0.83587		55.7823
0		0		0.33389		3.26748		0		0		1.08514		0.07599		8.09683		2.05167		0		0.6079		24.7913		44.3009		4.2571		0.29762		3.42237		0.6079		0.08347		0		0.50083		0.15198		10.6681		9.63262		28.3806
0.23655		0		0.6505		16.2372		0.05914		0		0.76878		0.6806		7.21467		7.68109		0		0.38892		14.1928		13.8551		2.66115		0.07599		3.78474		1.70151		0		0		0.41396		0.14584		0.48263		1.84332		41.9279
6.26911		0.2346		3.36391		2.28739		0		0.05865		0		0		2.59939		2.58065		0.76453		0		16.1315		23.0499		2.44648		0.14584		2.9052		0.82111		0.38226		0		0.61162		0.2346		1.38067		0.37383		24.3119
0.13941		0		1.06877		0.62112		0.04647		0.11293		0		0		0.69703		1.75042		4.87918		0		18.1691		27.5551		1.81227		1.41785		1.0223		0.45172		0		0		0.13941		0.11293		1.98265		3.33611		33.3178
0.07022		0		0.21067		0.22779		0.21067		0		0.14045		0		4.77528		1.36674		0		0		2.03652		42.5968		5.61798		6.3058		5.26685		0.45558		0		0		6.32022		0.22779		11.0714		23.9955		27.1067
0		0.0834		0.54795		0.66722		0		0.41701		0.68493		0		3.0137		5.33778		0		0.25021		8.08219		51.4595		4.93151		1.27226		2.32877		1.50125		0		0.0834		1.50685		0.33361		19.1426		1.16429		46.7123
0		2.17634		0.5848		2.79018		4.09357		0		0		0		7.60234		5.30134		25.1462		0.16741		7.01754		11.2723		1.16959		2.51397		2.33918		14.8996		0.5848		0		0.5848		2.79018		0.10604		34.6564		26.9006
0		0.06361		0.61633		2.73537		0		0		0.15408		0		1.849		2.03562		0		17.6209		11.4022		34.542		0.15408		0		1.07858		1.33588		0		0.44529		0.30817		0.12723		6.30081		0.19569		31.8952
0		0		0.40161		1.11732		0.40161		0.41899		0		0		3.21285		0.83799		0		0		22.0884		46.648		1.60643		11.3803		0.80321		0.55866		0		0		0		0.13966		6.34557		19.4366		48.996
0				1.37858				0				0				1.11347				0.15907				62.4072				0.10604				0				0				0				2.97398				24.4963
0.10163				0.10163				0				0				5.0813				0.10163				0.20325				2.3374				2.7439				0				1.21951				0				38.0081
0.10941				14.0044				0				0				10.9956				0				8.97155				0.10941				3.93873				0.10941				1.09409				0.21186				14.5514
0.96852				2.66344				0				0				4.84262				0				0.84746				5.20581				10.7748				0				19.8547				0.08				24.6973
0.94832				0.52157				0.04742				0.47416				3.50877				0				8.29777				22.238				14.2722				1.51731				2.18113				0.15649				5.07349
0				0				0				0				1.37931				0				16.7241				0.34483				0.17241				0				0				4.0404				63.6207
0.06978				1.32589				0				0.34892				5.37334				0.06978				6.8388				4.18702				5.30356				0				1.18632				1.18871				34.9616
0				0.70423				0.07042				5.07042				6.12676				0.21127				9.57746				3.23944				2.8169				0				0.28169				25.3071				19.4366
0.57405				9.07003				0				0.57405				4.59242				0				5.16648				2.98507				3.78875				0				1.72216				17.2789				42.9392
0				3.74753				0.19724				0				3.64892				37.1795				0				0.88757				0.19724				0				0.29586				1.12994				34.6154
0				0.30979				0.12392				0				2.60223				22.9244				0				0.86741				0.80545				0.24783				0.06196				2.99479				38.9095
0.57143				0.92857				0				0.14286				2.92857				0				1.64286				3.21429				5.5				0				2.35714				39.0826				56.2143
0.81301				1.18256				0.03695				0.84996				20.51				0.07391				0.36955				10.4952				6.61493				0				2.03252				5.81633				29.1205
[truncated: 46 more columns]

## Sheet: ED Fig1C
B cells				Neutrophils				NK cells				Dendritic cells				Endothelial cells				Mast cells				Astrocytes				Tc cells				Th cells				Treg cells				Other T cells				Total T cells				M1-like MDM
Lung BrM - HI Cores	Lung BrM - MI Cores	Lung BrM - HI Margins	Lung BrM - MI Margins	Lung BrM - HI Cores	Lung BrM - MI Cores	Lung BrM - HI Margins	Lung BrM - MI Margins	Lung BrM - HI Cores	Lung BrM - MI Cores	Lung BrM - HI Margins	Lung BrM - MI Margins	Lung BrM - HI Cores	Lung BrM - MI Cores	Lung BrM - HI Margins	Lung BrM - MI Margins	Lung BrM - HI Cores	Lung BrM - MI Cores	Lung BrM - HI Margins	Lung BrM - MI Margins	Lung BrM - HI Cores	Lung BrM - MI Cores	Lung BrM - HI Margins	Lung BrM - MI Margins	Lung BrM - HI Cores	Lung BrM - MI Cores	Lung BrM - HI Margins	Lung BrM - MI Margins	Lung BrM - HI Cores	Lung BrM - MI Cores	Lung BrM - HI Margins	Lung BrM - MI Margins	Lung BrM - HI Cores	Lung BrM - MI Cores	Lung BrM - HI Margins	Lung BrM - MI Margins	Lung BrM - HI Cores	Lung BrM - MI Cores	Lung BrM - HI Margins	Lung BrM - MI Margins	Lung BrM - HI Cores	Lung BrM - MI Cores	Lung BrM - HI Margins	Lung BrM - MI Margins	Lung BrM - HI Cores	Lung BrM - MI Cores	Lung BrM - HI Margins	Lung BrM - MI Margins	Lung BrM - HI Cores	Lung BrM - MI Cores
0.10941	5.66728	0	0.23585	14.0044	3.47349	16.2372	2.26415	0	0	0	0.18868	0	0.73126	0.6806	0.89623	10.9956	4.57038	7.68109	0.42453	0	0	0.38892	0	8.97155	0	13.8551	15.8962	0.10941	4.57038	0.14584	4.76415	3.93873	19.9269	1.70151	9.0566	0.10941	0.54845	0	1.13208	1.09409	2.01097	0.14584	1.74528	5.25164	27.0567	1.99319	16.6981	14.5514	29.9817
6.26911	0	0.06631	0	3.36391	5.0365	0.26525	2.06612	0	0.07299	0	0	0	0.14599	0	1.23967	2.59939	2.84672	3.31565	1.23967	0.76453	0.36496	0.06631	0	16.1315	0	41.9761	14.876	2.44648	2.91971	0.13263	2.89256	2.9052	10.146	0.19894	10.7438	0.38226	1.45985	0.06631	0	0.61162	2.26277	0.13263	2.47934	6.34557	16.7883	0.5305	16.1157	24.3119	38.1752
0.13941	4.27807	0	1.59176	1.06877	1.28342	0	12.0787	0.04647	0.32086	0	0	0	0	1.91489	0	0.69703	3.52941	1.48936	4.11985	4.87918	0	0.42553	0	18.1691	5.5615	37.6596	17.0412	1.81227	2.24599	0.21277	4.58801	1.0223	29.4118	0.21277	10.9551	0	0.10695	0	0.18727	0.13941	3.52941	0	1.68539	2.97398	35.2941	0.42553	17.4157	33.3178	31.3369
0	0.2991	0.08961	1.44049	1.37858	0.4985	1.25448	14.0258	0	0	0.08961	0.07582	0	0.0997	0	0	1.11347	8.67398	2.82258	3.10842	0.15907	0	0.08961	0	62.4072	0.0997	22.3566	10.3108	0.10604	2.69192	5.24194	12.3578	0	24.0279	3.00179	15.6179	0	0	0	1.5163	0	3.09073	1.38889	1.97119	0.10604	29.8106	9.63262	31.4632	24.4963	45.5633
0.10163	0.20675	0	0.17585	0.10163	15.3687	3.26748	0.76202	0	0.06892	0	0.05862	0	0.27567	0.07599	0	5.0813	0.48243	2.05167	1.99297	0.10163	0.06892	0.6079	0	0.20325	0	44.3009	32.5909	2.3374	1.30944	0.07599	0.76202	2.7439	3.10131	0.6079	1.34818	0	0.62026	0	0.11723	1.21951	0.7581	0.15198	0.58617	6.30081	5.78911	0.83587	2.8136	38.0081	40.7994
0	0.80386	0	2.28167	22.2222	5.78778	0.23041	1.49489	0	0	0	0.86546	0	0.48232	0	0	2.77778	5.78778	0.23041	4.16994	0	0	0.23041	0	5.55556	0.16077	54.3779	33.4382	0	5.78778	1.6129	5.27144	0	11.254	0.23041	8.57592	0	0	0	0	0	4.50161	0	0.55075	0	21.5434	1.84332	14.3981	63.8889	14.791
0	4.82759	0.0744		0.21186	7.84483	13.7649		0	0.17241	0.0744		0	0	0		2.75424	0.43103	3.0506		0	0.17241	0.0744		47.6695	0	17.6339		0.21186	6.55172	0.29762		0	7.67241	0.52083		0	0	0.0744		0	5	0.14881		0.21186	19.2241	1.04167		34.322	46.8966
0.21645	0	0.11299		25.974	0.42965	3.72881		0.32468	0	0.11299		0.10823	0.32223	0		4.87013	1.82599	1.24294		0.21645	0	0		0	2.47046	44.9153		1.51515	0.10741	1.75141		2.05628	0.53706	1.80791		0.75758	0	0		1.19048	0.10741	0.73446		5.51948	0.75188	4.29379		11.2554	9.02256
2.47845	0.04286	0		4.52586	0.25718	0.93458		0.10776	0	0		0	0.12859	0		2.90948	2.52893	0.93458		0	0.04286	0		2.37069	46.6781	70.2804		1.72414	0.51436	0.37383		7.75862	0.12859	0		0.75431	0	0		0.43103	0.04286	0		10.6681	0.68581	0.37383		7.65086	25.6322
0		0.0834		0		0.66722		0.08		0.41701		0		0		2.64		5.33778		0.24		0.25021		0.16		51.4595		0		1.41785		0.08		1.50125		0		0.0834		0		0.33361		0.08		3.33611		53.28
0		2.17634		0.15649		2.79018		0.05216		0		0		0		4.22535		5.30134		0.10433		0.16741		0.15649		11.2723		0		6.3058		0.10433		14.8996		0		0		0.05216		2.79018		0.15649		23.9955		43.1403
0		0.1363		27.8475		8.35984		0		0		0		0.04543		1.83398		6.04271		0		0		0.7722		9.67742		0.19305		3.13494		0.19305		4.67969		0.04826		0.22717		0.04826		1.68105		0.48263		9.72285		49.5174
0.1443		0		10.6782		0.90556		0.1443		0.25873		0.1443		0.25873		1.8759		8.4088		0		0		5.48341		29.7542		1.7316		0.51746		1.443		0.25873		0		0.25873		0.8658		0.12937		4.0404		1.16429		54.8341
0		0.06361		6.09212		2.73537		0.14859		0		0		0		0.59435		2.03562		0		17.6209		7.87519		34.542		0.74294		1.27226		0.14859		1.33588		0		0.44529		0.29718		0.12723		1.18871		3.18066		59.8811
0		0		3.74753		1.11732		0.19724		0.41899		0		0		3.64892		0.83799		37.1795		0		0		46.648		0.88757		2.51397		0.19724		0.55866		0		0		0.29586		0.13966		1.38067		3.21229		34.6154
0		0.04268		0.30979		0		0.12392		0		0		0		2.60223		1.10969		22.9244		15.621		0		7.12761		0.86741		22.1511		0.80545		6.14597		0.24783		0		0.06196		6.35937		1.98265		34.6564		38.9095
0.57143				0.92857				0				0.14286				2.92857				0				1.64286				3.21429				5.5				0				2.35714				11.0714				56.2143
0.81301				1.18256				0.03695				0.84996				20.51				0.07391				0.36955				10.4952				6.61493				0				2.03252				19.1426				29.1205
1.32678				0				0.04914				0				3.58722				23.9312				0.09828				18.9681				1.13022				0				5.20885				25.3071				13.4644
0				0				0				0				0.40816				2.31293				1.29252				3.80952				0.06803				0				13.4014				17.2789				55.7823
[truncated: 46 more columns]

## Sheet: Fig2B
Gene.name	baseMean	log2FoldChange	lfcSE	stat	pvalue	padj
IFI27	236.773	3.87686	0.791594	4.89753	9.70475e-07	0.000628629
ISG15	154.761	2.89567	0.597102	4.84954	1.23746e-06	0.000628629
ASCL1	133.219	2.92081	0.671621	4.34891	1.36818e-05	0.00441335
MX1	82.0286	1.61049	0.374864	4.2962	1.73754e-05	0.00441335
CEACAM6	678.712	3.76172	0.918133	4.09714	4.18287e-05	0.00849959
DPP4	75.0789	1.75571	0.43834	4.00536	6.19241e-05	0.0104858
IFI6	151.324	2.64077	0.665547	3.96782	7.25336e-05	0.0105277
ETV4	60.1662	0.84124	0.22982	3.66043	0.000251795	0.028571
S100A9	520.69	-3.76918	1.03008	-3.65911	0.000253089	0.028571
COL1A1	136.797	1.98533	0.556367	3.56838	0.000359192	0.0337109
ETV1	60.6324	1.10915	0.311191	3.56419	0.00036498	0.0337109
PCK2	58.9513	0.783302	0.22618	3.46318	0.000533834	0.0451979
KRT17	167.179	-3.02117	0.880328	-3.43187	0.000599434	0.0468481
IRF7	75.3886	1.06321	0.312959	3.39729	0.000680559	0.0493891
SERPINA1	110.352	2.09176	0.628903	3.32604	0.000880897	0.0596661
GDF15	99.6146	1.54068	0.471958	3.26445	0.00109677	0.0696452
KRT5	272.852	-3.14179	0.97623	-3.21829	0.00128957	0.0770708
FBP1	51.4889	0.627775	0.196358	3.1971	0.00138819	0.0783557
AREG	72.5882	1.6742	0.540093	3.09984	0.00193628	0.0990844
IFI35	50.7182	0.648216	0.209259	3.09767	0.00195048	0.0990844
IFIH1	49.3148	0.705292	0.228915	3.08102	0.00206291	0.0998056
HES1	88.8295	1.05275	0.352902	2.98314	0.00285309	0.131761
NKX2-1	194.948	1.85188	0.630078	2.93913	0.00329138	0.145393
RNF43	72.1801	1.15959	0.403657	2.8727	0.00406975	0.151038
TMPRSS2	73.1737	0.849434	0.291596	2.91305	0.00357917	0.151038
SRP54	107.555	0.795067	0.278119	2.85873	0.00425334	0.151038
NF1	72.508	0.666911	0.231142	2.88529	0.00391055	0.151038
PDGFD	44.2183	0.610609	0.211088	2.89267	0.00381978	0.151038
C3	113.542	-2.04904	0.717841	-2.85445	0.00431112	0.151038
GPC4	62.1701	0.927041	0.330962	2.80105	0.00509362	0.172504
CASP7	46.6726	0.521934	0.187387	2.78533	0.00534736	0.175255
SLC1A5	157.242	1.26041	0.464315	2.71455	0.00663662	0.203406
GADD45G	74.6658	1.20404	0.444926	2.70615	0.00680689	0.203406
TCF7L1	64.4958	-0.775686	0.28505	-2.72123	0.00650394	0.203406
PARP9	77.9186	0.684027	0.255671	2.67542	0.00746352	0.20751
MAPK3	69.4452	0.581796	0.217799	2.67125	0.00755697	0.20751
BAD	56.0186	0.544641	0.203104	2.68158	0.00732754	0.20751
MAGEA3	73.0526	1.11288	0.422322	2.63514	0.00841024	0.215813
BCL2L1	130.41	0.836918	0.318667	2.6263	0.00863176	0.215813
FGF20	44.5032	0.826142	0.314928	2.62327	0.00870901	0.215813
CFB	50.9847	0.671862	0.255911	2.62537	0.00865547	0.215813
APOL6	53.3021	0.995385	0.389692	2.55429	0.0106405	0.245698
PSMB10	48.1831	0.658916	0.256544	2.56843	0.0102159	0.245698
MAP4K2	43.674	0.492379	0.192283	2.5607	0.0104462	0.245698
MET	96.4415	1.44238	0.568198	2.53851	0.0111325	0.245884
AKAP1	80.1686	0.677463	0.266651	2.54064	0.011065	0.245884
GLS	77.3502	0.833586	0.330025	2.52583	0.0115426	0.249517
STC1	44.08	-0.582308	0.232158	-2.50824	0.0121336	0.256827
SNAI2	46.4255	-0.890255	0.357449	-2.49058	0.0127534	0.264438
HPGD	46.8876	0.94242	0.388563	2.4254	0.0152917	0.282578
SDHA	119.311	0.786744	0.324895	2.42153	0.0154552	0.282578
CKLF	93.064	0.707067	0.292331	2.41872	0.0155752	0.282578
BMP5	42.5235	0.508154	0.208387	2.43851	0.0147479	0.282578
RIPK3	46.0915	0.455791	0.187067	2.43651	0.0148297	0.282578
SERPINB5	45.8762	-0.81541	0.337063	-2.41916	0.0155562	0.282578
S100A8	77.4528	-1.37971	0.57018	-2.41979	0.0155296	0.282578
PSMB2	70.8091	0.716455	0.297739	2.40632	0.0161141	0.287227
SIGIRR	62.042	0.49228	0.206822	2.38021	0.0173026	0.297957
DEFB1	83.0476	-1.39972	0.586801	-2.38533	0.0170637	0.297957
ATF3	72.2597	1.15166	0.49245	2.33864	0.0193539	0.327727
HLA-B	659.943	2.14028	0.925389	2.31285	0.020731	0.34529
DTX3L	71.1385	0.701318	0.305061	2.29895	0.021508	0.34686
CLU	183.244	-1.76104	0.765041	-2.30189	0.0213416	0.34686
JUN	181.249	1.39321	0.616252	2.26078	0.0237729	0.348339
AXIN2	55.7229	0.824932	0.367242	2.24629	0.0246854	0.348339
NOTCH2	71.6961	0.70205	0.308273	2.27737	0.0227643	0.348339
PPP3CA	70.3712	0.648133	0.283186	2.28872	0.0220959	0.348339
BCOR	63.4791	0.634983	0.280199	2.26618	0.0234402	0.348339
NDUFA2	93.7494	0.573477	0.253969	2.25806	0.0239422	0.348339
TNFRSF25	49.3638	0.49182	0.218797	2.24784	0.0245865	0.348339
LTBP1	45.2269	-0.590916	0.261124	-2.26297	0.0236373	0.348339
OPN3	106.863	-1.04669	0.465338	-2.24932	0.0244922	0.348339
PGF	46.6186	-0.46794	0.210111	-2.22711	0.0259401	0.36103
NFKBIZ	106.405	0.872318	0.398532	2.18883	0.0286094	0.368095
IRF9	72.7432	0.793893	0.36273	2.18866	0.0286216	0.368095
OAS3	71.3593	0.718362	0.327064	2.19639	0.0280637	0.368095
GADD45A	54.8154	0.559749	0.25328	2.21	0.0271051	0.368095
RPTOR	61.6675	0.396379	0.179663	2.20623	0.0273676	0.368095
RIMKLB	80.7969	-0.917076	0.417396	-2.19714	0.0280107	0.368095
IRAK1	115.948	0.778799	0.359266	2.16775	0.0301775	0.383255
BST2	96.5361	1.04827	0.491437	2.13307	0.0329193	0.402964
SFXN1	80.5773	0.756162	0.354433	2.13344	0.0328887	0.402964
CTSS	55.5156	0.631883	0.295214	2.14043	0.0323203	0.402964
HLA-A	581.768	1.66529	0.802528	2.07505	0.0379817	0.410525
COL17A1	82.0214	1.17731	0.567274	2.07538	0.0379516	0.410525
HLA-E	133.56	1.02299	0.492461	2.0773	0.0377742	0.410525
PSMB8	67.838	0.824088	0.396014	2.08096	0.0374379	0.410525
STAT3	116.942	0.641198	0.306443	2.09239	0.0364037	0.410525
IFNAR2	61.839	0.534315	0.253692	2.10616	0.0351905	0.410525
AXIN1	59.1575	0.483033	0.23101	2.09096	0.0365318	0.410525
NFKB1	65.1944	0.363212	0.174941	2.07619	0.0378764	0.410525
THEM4	71.8845	-0.54437	0.261631	-2.08068	0.0374631	0.410525
GADD45B	61.1474	-0.593801	0.285909	-2.07689	0.0378119	0.410525
HSPA6	121.505	-1.50714	0.710722	-2.12058	0.0339571	0.410525
FOXJ1	74.2786	0.831747	0.405018	2.05361	0.0400138	0.416514
PSMB9	55.3196	0.784323	0.38535	2.03535	0.0418153	0.416514
ARID1A	69.3154	0.716794	0.35188	2.03704	0.041646	0.416514
CLCF1	45.9123	0.613712	0.300892	2.03964	0.0413859	0.416514
FBXW7	49.5214	0.47376	0.232287	2.03954	0.0413958	0.416514
FZD7	46.7521	-0.39312	0.190954	-2.05872	0.0395213	0.416514
CD36	45.3494	-0.430237	0.211333	-2.03583	0.0417679	0.416514
PLA2G4A	45.9787	-0.539928	0.261693	-2.06321	0.0390924	0.416514
HDAC1	112.721	0.919182	0.452593	2.03093	0.0422625	0.416881
STAT1	94.2333	0.850853	0.421382	2.0192	0.0434666	0.417497
THBS1	84.0159	0.763208	0.378614	2.01579	0.0438217	0.417497
LCN2	44.0899	0.60363	0.30082	2.00662	0.0447905	0.417497
TNFRSF14	56.2484	0.463781	0.230779	2.00963	0.0444702	0.417497
FOXC1	52.2253	-0.521743	0.259808	-2.00818	0.0446238	0.417497
RORC	63.0756	-0.807601	0.399542	-2.02132	0.0432469	0.417497
DDIT3	56.4983	0.418286	0.210024	1.99161	0.0464136	0.428693
ITGB2	58.0218	0.818283	0.411889	1.98666	0.0469602	0.429834
B2M	740.331	1.49047	0.753895	1.97703	0.0480379	0.435773
FUBP1	153.687	0.762468	0.387913	1.96556	0.0493489	0.439879
WNT3	43.8251	0.409999	0.208598	1.9655	0.0493565	0.439879
SYK	51.9583	0.401642	0.20475	1.96162	0.0498063	0.440028
CD59	62.7509	-0.609118	0.313573	-1.94251	0.0520758	0.456112
HLA-F	120.619	1.11277	0.578025	1.92513	0.0542135	0.466788
ITCH	94.4566	0.51069	0.264891	1.92793	0.0538641	0.466788
RPS6KB1	52.7305	0.345843	0.180172	1.91951	0.0549193	0.467451
FLNC	45.3726	-0.614607	0.320573	-1.91721	0.0552107	0.467451
JAG2	67.2027	0.444859	0.233395	1.90603	0.0566463	0.467908
NDUFB8	71.4944	0.398135	0.208451	1.90997	0.0561374	0.467908
WNT7B	67.1642	-0.542887	0.284655	-1.90718	0.0564975	0.467908
RET	46.3703	0.453174	0.23834	1.90138	0.0572522	0.467929
MUTYH	44.064	0.366647	0.193078	1.89896	0.05757	0.467929
CDKN1A	54.7554	-0.524785	0.277208	-1.89311	0.0583437	0.470454
ASXL1	52.937	0.443301	0.235638	1.88128	0.0599337	0.479469
RASAL1	51.0684	0.608401	0.324059	1.87744	0.0604578	0.479884
EZH2	72.664	0.588607	0.31561	1.86498	0.0621837	0.485989
CXCL16	62.8289	0.516951	0.276766	1.86783	0.0617862	0.485989
HLA-C	275.03	1.37643	0.754326	1.82472	0.0680436	0.488245
NASP	129.966	0.918877	0.496571	1.85045	0.0642493	0.488245
HMGA1	169.456	0.882734	0.475072	1.85811	0.063154	0.488245
BIRC3	64.21	0.723086	0.39348	1.83767	0.0661109	0.488245
CFI	55.5937	0.614434	0.338503	1.81515	0.0695005	0.488245
E2F1	64.516	0.532206	0.292772	1.81782	0.069092	0.488245
NLRC5	60.0108	0.494527	0.272177	1.81693	0.0692279	0.488245
ASL	78.561	0.454663	0.248109	1.83252	0.0668747	0.488245
PRKCA	53.358	0.436113	0.238614	1.82769	0.0675955	0.488245
TNFSF10	46.1259	0.434041	0.239821	1.80985	0.0703185	0.488245
ARMH3	54.744	0.346637	0.186782	1.85584	0.0634762	0.488245
MAF	43.1917	-0.396407	0.218575	-1.8136	0.0697393	0.488245
KIR2DL1	48.775	-0.455227	0.247729	-1.8376	0.0661212	0.488245
LAMA1	42.3894	-0.49388	0.268245	-1.84115	0.0655994	0.488245
SOX11	42.8582	-0.514461	0.280035	-1.83713	0.0661906	0.488245
PLA2G10	55.312	-0.648806	0.358898	-1.80777	0.0706418	0.488245
HEY1	67.4743	-0.864077	0.472656	-1.82813	0.0675301	0.488245
IFNAR1	42.5779	0.337631	0.187117	1.80439	0.07117	0.488572
MYC	235.109	1.20842	0.685541	1.76272	0.0779483	0.488861
CRABP2	110.166	1.09495	0.614564	1.78167	0.0748029	0.488861
SOD1	205.885	0.855079	0.479655	1.7827	0.0746357	0.488861
EPCAM	327.041	0.734267	0.416084	1.76471	0.0776127	0.488861
DOCK9	71.5414	0.632095	0.355812	1.77649	0.0756524	0.488861
LYZ	59.4286	0.628728	0.354862	1.77175	0.0764355	0.488861
NCOR1	73.4388	0.587634	0.333157	1.76384	0.0777592	0.488861
NBN	59.9433	0.378065	0.211049	1.79136	0.0732353	0.488861
SOCS2	43.402	-0.342538	0.193665	-1.76872	0.076941	0.488861
SMAD2	50.8237	-0.450023	0.253801	-1.77313	0.0762068	0.488861
FEZ1	52.8184	-0.452562	0.255753	-1.76953	0.0768059	0.488861
SMAD4	65.0621	-0.492416	0.278405	-1.7687	0.0769438	0.488861
CCL20	58.8005	-0.827963	0.463154	-1.78766	0.0738305	0.488861
ADM	55.399	-1.10427	0.614809	-1.79611	0.0724766	0.488861
ITGA6	48.7599	-0.487686	0.279087	-1.74743	0.0805627	0.499256
NDUFA4L2	73.4539	-0.766709	0.438801	-1.74728	0.0805885	0.499256
PSMB5	169.736	0.828361	0.478153	1.73242	0.0831991	0.511461
SOX9	55.1923	-0.595831	0.344339	-1.73036	0.0835654	0.511461
PSAT1	73.0724	0.756073	0.437797	1.72699	0.0841691	0.51207
GNG12	77.3789	0.465988	0.272425	1.71052	0.0871696	0.524702
ACSF3	49.8149	0.357613	0.209138	1.70993	0.0872782	0.524702
NDUFS8	124.806	0.678555	0.402199	1.68711	0.0915815	0.546357
EFNA1	112.487	-0.874179	0.518748	-1.68517	0.0919558	0.546357
OAT	112.528	0.650291	0.388768	1.67269	0.0943875	0.551136
IFIT3	45.5421	0.492793	0.293788	1.67738	0.0934691	0.551136
LAMC2	180.513	-1.25447	0.749862	-1.67294	0.0943397	0.551136
SLC25A1	115.783	0.626201	0.376217	1.66447	0.0960186	0.552128
STAT2	71.3522	0.393005	0.236044	1.66496	0.0959199	0.552128
KIT	52.6549	-0.613203	0.368595	-1.66362	0.0961877	0.552128
TARP	52.0348	0.512702	0.30968	1.65558	0.097806	0.558264
PDGFB	56.169	-0.684133	0.414374	-1.651	0.0987377	0.560433
PPARGC1A	46.9172	0.594741	0.360938	1.64777	0.0994007	0.561062
PTGS2	59.6295	-0.597246	0.363939	-1.64106	0.100785	0.565731
MME	49.3236	-0.506465	0.309365	-1.63711	0.101607	0.567214
GNA11	73.665	0.380725	0.233579	1.62996	0.10311	0.572456
FOXA1	137.781	1.06559	0.67654	1.57506	0.115243	0.57682
CDC25B	129.098	0.852954	0.528045	1.61531	0.106244	0.57682
NPM1	193.516	0.740522	0.467194	1.58504	0.112957	0.57682
MUC4	75.3358	0.738139	0.464402	1.58944	0.111961	0.57682
NFKBIA	162.922	0.632575	0.398064	1.58913	0.112031	0.57682
YTHDF2	93.5611	0.607461	0.382838	1.58673	0.112573	0.57682
HIF1A	87.0117	0.564398	0.355967	1.58553	0.112845	0.57682
KIF2C	66.1724	0.531237	0.338341	1.57013	0.116386	0.57682
TSPAN7	48.2205	0.499531	0.315852	1.58153	0.113756	0.57682
GOT1	80.3812	0.490663	0.307854	1.59382	0.110977	0.57682
CX3CL1	62.0475	0.484032	0.307873	1.57218	0.115909	0.57682
FGFR4	47.218	0.369162	0.231276	1.59619	0.110445	0.57682
BRCA1	42.0933	0.338324	0.212941	1.58881	0.112102	0.57682
PRKAR1B	62.7193	0.336837	0.212364	1.58613	0.11271	0.57682
PLCB1	53.3176	0.331227	0.210257	1.57535	0.115177	0.57682
IL2RG	43.7039	-0.305606	0.192168	-1.59031	0.111766	0.57682
MMP9	42.1906	-0.425555	0.267664	-1.58988	0.111861	0.57682
LRP1	68.882	-0.434424	0.267818	-1.62208	0.104785	0.57682
MFGE8	73.0739	-0.621799	0.395579	-1.57187	0.115981	0.57682
BATF	58.6783	-0.679868	0.432589	-1.57163	0.116037	0.57682
IL1RAP	72.4489	-0.692268	0.433654	-1.59636	0.110408	0.57682
CTSL	120.775	-0.993178	0.615038	-1.61482	0.106349	0.57682
TGFB2	63.434	-0.434374	0.277394	-1.56591	0.11737	0.578873
TOP2A	128.564	0.746331	0.478582	1.55946	0.118887	0.582376
NDUFB10	125.592	0.516109	0.332799	1.55081	0.120946	0.582376
GPR160	47.5269	0.39079	0.25132	1.55495	0.119958	0.582376
FSTL3	56.279	-0.482694	0.311217	-1.55099	0.120905	0.582376
SPP1	293.285	-1.17971	0.757325	-1.55773	0.119296	0.582376
PCNA	156.797	1.03721	0.669889	1.54833	0.121543	0.582489
RPL7A	950.124	0.680345	0.442639	1.53702	0.124289	0.587337
IL1R1	74.4732	0.606569	0.394296	1.53836	0.123961	0.587337
DDIT4	208.709	-1.03791	0.673746	-1.54051	0.123436	0.587337
CST2	49.6589	0.536275	0.349806	1.53306	0.12526	0.589188
MMP7	71.2862	0.785809	0.513837	1.5293	0.126191	0.59083
PASD1	44.6287	-0.289104	0.189453	-1.52599	0.127012	0.591947
IL13RA1	42.2555	0.521316	0.34299	1.51992	0.128531	0.593581
GLI3	43.6712	-0.420798	0.276648	-1.52106	0.128245	0.593581
FYN	65.084	0.513463	0.339092	1.51423	0.129968	0.597499
LFNG	82.476	0.79001	0.525264	1.50402	0.132575	0.598266
CD164	133.126	0.564873	0.376063	1.50207	0.133079	0.598266
BAMBI	54.0349	0.501347	0.331782	1.51107	0.13077	0.598266
CCNE2	43.9595	0.350325	0.232704	1.50546	0.132207	0.598266
DUSP4	56.1505	-0.596748	0.396339	-1.50565	0.132157	0.598266
MAP3K12	43.1607	-0.279715	0.187269	-1.49365	0.135267	0.60277
RIN1	46.2971	-0.304057	0.203328	-1.4954	0.134811	0.60277
NDUFA13	254.915	0.688998	0.467739	1.47304	0.14074	0.608699
IL20RB	47.251	0.499391	0.340132	1.46823	0.142042	0.608699
ABCF1	75.9255	0.455956	0.308205	1.47939	0.139035	0.608699
FCGRT	82.1342	0.454305	0.310087	1.46509	0.142896	0.608699
SPRY2	57.6378	0.365794	0.247714	1.47668	0.139762	0.608699
FZD8	51.6546	0.354667	0.241498	1.46861	0.141938	0.608699
MERTK	48.8899	0.318611	0.217709	1.46347	0.143338	0.608699
RGMB	44.7411	0.286124	0.195471	1.46377	0.143257	0.608699
JAK3	48.599	-0.360724	0.244834	-1.47334	0.14066	0.608699
COL2A1	45.5841	-0.422172	0.288661	-1.46252	0.143599	0.608699
IL18R1	44.6711	-0.439596	0.298441	-1.47298	0.140758	0.608699
HK2	98.2253	-0.830932	0.568418	-1.46183	0.143787	0.608699
RPL23	1409.55	0.664049	0.459196	1.44611	0.148146	0.624549
HMGB1	68.4711	-0.382918	0.265205	-1.44386	0.148779	0.624624
C1QBP	127.124	0.603351	0.418964	1.4401	0.149839	0.626487
RAC3	117.45	0.395664	0.275243	1.43751	0.150573	0.626977
RIPK2	57.0503	0.287967	0.201121	1.43181	0.152198	0.630467
SPOP	62.6205	0.271136	0.189576	1.43023	0.152652	0.630467
FLG	43.9603	-0.287336	0.201546	-1.42566	0.153968	0.633325
KEAP1	61.3752	0.302767	0.212867	1.42233	0.154931	0.634719
MDC1	54.0182	0.29875	0.210616	1.41846	0.156056	0.63676
TMEM163	86.0247	0.406885	0.287776	1.4139	0.157393	0.639644
ANXA1	430.703	1.44163	1.02962	1.40016	0.161466	0.640723
GNAS	964.06	0.761526	0.543599	1.4009	0.161245	0.640723
HLA-DRA	81.0061	0.594587	0.42208	1.4087	0.158923	0.640723
KITLG	45.017	0.354219	0.252897	1.40065	0.16132	0.640723
CMTM4	56.9078	0.283285	0.202616	1.39813	0.162073	0.640723
THY1	55.7994	-0.277066	0.197187	-1.40509	0.159994	0.640723
CD244	48.1366	-0.28703	0.203623	-1.40962	0.158653	0.640723
FZD1	60.7821	0.382048	0.273732	1.3957	0.162805	0.641122
H3C10	304.643	1.13561	0.826517	1.37397	0.16945	0.646794
CD24	286.211	0.913002	0.662182	1.37878	0.167963	0.646794
E2F4	90.543	0.401011	0.289269	1.38629	0.165658	0.646794
SPRED1	67.4109	0.399305	0.291303	1.37076	0.170451	0.646794
PRKCD	61.2946	0.385235	0.279958	1.37605	0.168808	0.646794
PUM1	92.0016	0.376996	0.275131	1.37024	0.170611	0.646794
CDC6	51.8056	0.358835	0.261532	1.37205	0.170048	0.646794
CHUK	51.9266	0.266258	0.192443	1.38357	0.16649	0.646794
SMO	44.5136	-0.432687	0.31352	-1.38009	0.167558	0.646794
CEBPB	112.691	-0.512289	0.371734	-1.37811	0.168171	0.646794
SFN	226.527	0.861436	0.631238	1.36468	0.172355	0.650976
GOT2	109.676	0.553465	0.406906	1.36018	0.173773	0.651923
ITPK1	66.3968	0.393612	0.28946	1.35981	0.173889	0.651923
UBB	505.585	0.73151	0.542335	1.34882	0.177396	0.655397
JUNB	160.205	0.728649	0.539924	1.34954	0.177163	0.655397
PTEN	69.2456	0.409709	0.30241	1.35481	0.175477	0.655397
TCL1B	46.6771	-0.263909	0.195347	-1.35097	0.176704	0.655397
NEFL	49.413	-0.425593	0.316228	-1.34584	0.178353	0.656547
FANCA	63.7399	0.428224	0.320109	1.33774	0.18098	0.659052
MAGEA12	60.4017	0.382414	0.285411	1.33987	0.180287	0.659052
BMP7	44.8195	-0.417407	0.31156	-1.33973	0.180333	0.659052
CALML3	74.6076	0.78889	0.590864	1.33515	0.181829	0.659778
GRB2	115.702	0.486254	0.365523	1.3303	0.183421	0.661163
STK11IP	53.1817	-0.283345	0.213038	-1.33002	0.183512	0.661163
JAK1	86.0501	0.392015	0.298605	1.31282	0.189243	0.670746
TNFRSF10A	62.5191	0.259603	0.197847	1.31214	0.189472	0.670746
PYCR3	48.4826	-0.260599	0.198479	-1.31298	0.189189	0.670746
CDKN2A	48.5128	-0.368729	0.279992	-1.31692	0.187864	0.670746
LAMA3	56.3847	-0.483963	0.368668	-1.31274	0.189272	0.670746
NUMBL	60.9359	-0.283355	0.216318	-1.3099	0.19023	0.671088
CDC20	118.578	0.598823	0.458422	1.30627	0.19146	0.673093
POLR2D	64.6801	0.300594	0.23105	1.30099	0.193262	0.674684
ATR	49.5414	0.255304	0.19604	1.30231	0.192812	0.674684
TNFRSF18	48.5188	-0.503871	0.387858	-1.29911	0.193905	0.674684
TNFRSF1A	198.834	0.770415	0.596793	1.29093	0.196729	0.676726
RIPK1	60.3332	0.275072	0.212785	1.29272	0.196108	0.676726
NID2	43.1433	-0.250825	0.194304	-1.29089	0.196742	0.676726
ITGB4	162.318	-0.877822	0.680642	-1.2897	0.197156	0.676726
NR4A1	171.355	0.906728	0.714107	1.26974	0.204178	0.679524
CXCL1	112.676	0.881345	0.687836	1.28133	0.200078	0.679524
CDH1	206.247	0.637178	0.507507	1.25551	0.209295	0.679524
TGFBR2	113.424	0.586625	0.457561	1.28207	0.199818	0.679524
DUOX1	47.294	0.449123	0.354409	1.26724	0.205068	0.679524
BLVRA	88.9983	0.447295	0.355749	1.25733	0.208633	0.679524
UQCRQ	108.708	0.431826	0.342642	1.26028	0.207568	0.679524
VEGFB	88.9768	0.419015	0.332599	1.25982	0.207734	0.679524
EIF2AK2	89.3727	0.410996	0.324205	1.2677	0.204904	0.679524
C1QA	56.2102	0.381847	0.304169	1.25538	0.209341	0.679524
ERCC3	66.7946	0.315912	0.251379	1.25671	0.208857	0.679524
CCND3	59.5177	0.30699	0.244046	1.25792	0.20842	0.679524
RYBP	53.4587	0.225376	0.178989	1.25916	0.207972	0.679524
CXADR	59.9269	-0.295076	0.234516	-1.25823	0.208307	0.679524
PLAUR	64.4199	-0.419842	0.328727	-1.27717	0.201541	0.679524
THBD	76.7686	-0.536575	0.422283	-1.27065	0.203852	0.679524
SLC2A1	126.5	-0.623058	0.485292	-1.28388	0.199183	0.679524
COX5B	291.273	0.534499	0.42788	1.24918	0.211599	0.684665
NTHL1	47.8151	0.236367	0.190014	1.24395	0.213519	0.686504
NECTIN1	105.21	-0.745798	0.599292	-1.24446	0.213329	0.686504
STMN1	120.939	0.719666	0.579534	1.2418	0.21431	0.686873
ROCK1	76.6777	0.335126	0.270305	1.23981	0.215046	0.687066
VEGFA	443.908	-1.12808	0.911228	-1.23798	0.215724	0.687072
PRKACA	65.8804	0.27103	0.219568	1.23438	0.217062	0.689172
NSD2	78.5182	0.445731	0.361896	1.23166	0.218077	0.690238
P4HA1	140.46	-0.5509	0.448601	-1.22804	0.219432	0.692369
FOS	176.084	0.673904	0.552783	1.21911	0.222802	0.694192
SREBF1	134.252	0.575191	0.472448	1.21747	0.223426	0.694192
PSMB7	135.514	0.488652	0.400048	1.22148	0.221903	0.694192
COL5A2	42.929	0.371502	0.304533	1.2199	0.222501	0.694192
CD48	47.4108	-0.247254	0.202514	-1.22092	0.222116	0.694192
RBL2	69.4267	0.292164	0.240469	1.21497	0.224376	0.695017
PHF6	61.229	0.276418	0.228103	1.21181	0.225584	0.695017
FANCC	43.7336	-0.224619	0.185422	-1.2114	0.225744	0.695017
IFNGR1	59.4816	-0.346958	0.287127	-1.20838	0.226902	0.696472
PDZK1IP1	48.1465	0.402424	0.33445	1.20324	0.228884	0.700439
MBNL1	98.9432	0.491742	0.411611	1.19467	0.232214	0.708497
CDC7	46.6715	0.3006	0.252772	1.18922	0.234354	0.710758
SHC1	158.498	-0.571592	0.48036	-1.18993	0.234076	0.710758
JAG1	62.7447	-0.476625	0.4018	-1.18623	0.235533	0.712207
PPL	73.851	0.443759	0.376594	1.17835	0.238657	0.717384
SMAD5	69.1006	0.364251	0.30903	1.17869	0.238521	0.717384
OAZ1	434.533	0.56024	0.479262	1.16896	0.242418	0.724402
ICAM3	45.1117	0.222632	0.190365	1.1695	0.242203	0.724402
STAT5B	54.2187	0.25505	0.219423	1.16237	0.245085	0.728303
FGF1	43.8851	-0.396739	0.341371	-1.16219	0.245157	0.728303
NECTIN2	120.446	0.544135	0.470339	1.1569	0.247314	0.728385
SIX1	48.496	0.305876	0.263884	1.15913	0.246403	0.728385
FCGR1A	52.2216	-0.205548	0.178219	-1.15334	0.248769	0.728385
KRT6B	42.3642	-0.29583	0.2564	-1.15378	0.248589	0.728385
ID1	149.867	-0.521992	0.452237	-1.15424	0.2484	0.728385
CD99	120.678	0.463694	0.40411	1.14744	0.251198	0.731504
CD99	120.678	0.463694	0.40411	1.14744	0.251198	0.731504
MCAT	47.6314	0.219411	0.191248	1.14726	0.251274	0.731504
CD74	101.607	0.754396	0.66368	1.13669	0.255669	0.732089
COX6A1	355.384	0.640593	0.564223	1.13536	0.256226	0.732089
TFDP1	94.1571	0.34762	0.304822	1.14041	0.254117	0.732089
MGMT	51.6744	0.310367	0.273534	1.13466	0.256519	0.732089
PIK3CD	46.9394	0.210376	0.184237	1.14188	0.253505	0.732089
TLR8	44.6769	-0.220969	0.194544	-1.13583	0.256029	0.732089
EYA1	43.5631	-0.234472	0.204968	-1.14395	0.252646	0.732089
IER3	179.539	0.786951	0.703677	1.11834	0.263421	0.735241
DNMT1	103.048	0.520277	0.465074	1.1187	0.26327	0.735241
TECR	109.425	0.446487	0.401052	1.11329	0.265584	0.735241
RUNX1	72.5073	0.391626	0.350663	1.11682	0.264073	0.735241
SOX2	60.2035	0.388047	0.347121	1.1179	0.26361	0.735241
HSPA2	45.1731	0.262981	0.232721	1.13003	0.258465	0.735241
ERCC2	61.2403	0.226814	0.20329	1.11571	0.264544	0.735241
PRUNE1	58.4728	-0.22235	0.199434	-1.1149	0.264891	0.735241
UBC	73.0645	-0.262567	0.235594	-1.11449	0.265069	0.735241
VCAN	44.019	-0.314341	0.281168	-1.11798	0.263575	0.735241
NOS3	46.3833	-0.364427	0.3244	-1.12339	0.261273	0.735241
IFITM2	108.389	0.539543	0.485544	1.11121	0.266477	0.735526
DUSP5	51.7107	-0.296602	0.267285	-1.10968	0.267135	0.735526
FUT8	73.1794	0.367994	0.332167	1.10786	0.267923	0.735701
NFKB2	65.5504	-0.232164	0.21063	-1.10224	0.270358	0.740387
EGR1	194.935	0.741305	0.674571	1.09893	0.2718	0.741231
GUSB	78.0583	0.35572	0.323917	1.09818	0.272125	0.741231
GLUD1	54.7003	0.204565	0.188803	1.08349	0.278593	0.756819
PBX1	51.0815	-0.238321	0.220782	-1.07944	0.28039	0.75967
CD58	46.7984	0.213928	0.198564	1.07738	0.281312	0.760142
SOCS3	65.6345	0.322739	0.30022	1.07501	0.282372	0.76098
TLR9	42.9337	-0.218697	0.20451	-1.06937	0.284901	0.765766
COX6B1	272.482	0.525521	0.496971	1.05745	0.290307	0.766132
IDH1	132.192	0.492637	0.462774	1.06453	0.287088	0.766132
EFNA5	57.1837	0.326182	0.309098	1.05527	0.291303	0.766132
ATF2	62.4634	0.259858	0.247286	1.05084	0.293332	0.766132
HDAC3	69.0644	0.242253	0.228618	1.05964	0.289307	0.766132
FOSL1	42.7034	0.196401	0.186551	1.0528	0.292432	0.766132
IL2RB	43.3623	-0.192973	0.181672	-1.0622	0.288144	0.766132
P2RY13	44.0444	-0.204319	0.192534	-1.06121	0.288595	0.766132
NTF3	46.4435	-0.204925	0.194334	-1.0545	0.291655	0.766132
TCF7	46.1263	-0.219955	0.209008	-1.05238	0.292626	0.766132
TPM4	203.435	-0.637382	0.605963	-1.05185	0.292868	0.766132
APP	321.445	0.678791	0.663837	1.02253	0.306532	0.769692
TACSTD2	202.284	0.637589	0.626754	1.01729	0.309016	0.769692
ERBB2	127.721	0.515018	0.505793	1.01824	0.308565	0.769692
HELLS	63.2184	0.367348	0.355482	1.03338	0.301426	0.769692
AKT2	96.5111	0.360698	0.353436	1.02055	0.30747	0.769692
HLA-DRB3	43.7515	0.349078	0.338956	1.02986	0.303075	0.769692
IRF3	77.7836	0.326632	0.320035	1.02061	0.307437	0.769692
AXL	43.2386	0.279479	0.273722	1.02104	0.307237	0.769692
THBS4	51.3471	0.274806	0.266382	1.03162	0.30225	0.769692
LRP5	81.7411	0.268835	0.259079	1.03766	0.29943	0.769692
TAPBP	71.4416	0.255011	0.250715	1.01714	0.309089	0.769692
MTF2	56.5049	0.237243	0.227777	1.04156	0.297616	0.769692
ACVR2A	42.1947	0.206376	0.19865	1.03889	0.298854	0.769692
TRIM21	45.0158	0.192647	0.18559	1.03803	0.299257	0.769692
TLR5	47.9953	-0.194525	0.190032	-1.02364	0.306003	0.769692
NKD1	44.46	-0.202097	0.196144	-1.03035	0.302847	0.769692
CDC25A	44.0323	-0.222194	0.217719	-1.02056	0.307465	0.769692
REPS1	68.3758	-0.270316	0.259923	-1.03999	0.298347	0.769692
HSPA1A	777.112	-0.748641	0.733851	-1.02015	0.307655	0.769692
HLA-DMA	44.2313	0.281692	0.278516	1.01141	0.311823	0.772711
POLD1	51.0524	0.21451	0.211803	1.01278	0.311163	0.772711
MELK	53.5113	0.24458	0.242917	1.00685	0.314007	0.773717
PLCG2	43.073	0.219388	0.218123	1.0058	0.314513	0.773717
DSP	293.065	-0.611297	0.607612	-1.00606	0.314384	0.773717
CDC14B	43.1549	0.192471	0.192019	1.00235	0.316173	0.775921
MAVS	80.7027	0.328555	0.333599	0.984882	0.324682	0.781061
PIK3R2	79.5573	0.263277	0.266948	0.986249	0.324011	0.781061
NDUFS7	74.0461	0.262723	0.267906	0.980653	0.326764	0.781061
PARP12	64.4948	0.241833	0.247643	0.976541	0.328796	0.781061
PRLR	46.1438	0.229734	0.236057	0.973214	0.330447	0.781061
CDC25C	45.6683	0.216784	0.222016	0.976434	0.32885	0.781061
PPP2R3A	48.1549	0.189056	0.194561	0.971707	0.331196	0.781061
CCL3	45.3765	-0.211162	0.21446	-0.984619	0.324811	0.781061
CCL4	47.6893	-0.215404	0.22174	-0.971426	0.331336	0.781061
GSK3B	68.0725	-0.22052	0.225352	-0.97856	0.327797	0.781061
ITGA5	45.2671	-0.220996	0.22444	-0.984655	0.324794	0.781061
MAP3K8	43.1977	-0.254545	0.256833	-0.991092	0.321641	0.781061
TTK	53.6101	-0.295279	0.297429	-0.992772	0.320821	0.781061
C4A/B	57.6947	-0.347628	0.357348	-0.9728	0.330652	0.781061
PDK1	70.0127	-0.380515	0.382446	-0.994951	0.31976	0.781061
IRS1	83.4935	-0.467986	0.472758	-0.989907	0.32222	0.781061
SERPINH1	122.308	-0.52445	0.534841	-0.98057	0.326805	0.781061
CD81	235.255	0.434401	0.450312	0.964667	0.334712	0.783565
PRDX5	217.972	0.425666	0.440587	0.966133	0.333977	0.783565
BCL6	71.1854	-0.368859	0.381594	-0.966626	0.333731	0.783565
MAPK8	53.3433	0.185238	0.192975	0.959905	0.337103	0.783745
MYB	47.668	-0.267875	0.278916	-0.960417	0.336845	0.783745
SGK1	72.4287	-0.414049	0.430598	-0.961566	0.336267	0.783745
FH	104.621	0.341839	0.35779	0.955419	0.339366	0.787205
PYCR1	100.75	0.357504	0.3757	0.951566	0.341317	0.789295
NOTCH3	139.004	-0.509324	0.535807	-0.950574	0.341821	0.789295
RASA4	63.1117	0.253732	0.268069	0.946519	0.343884	0.792258
NDC1	47.7493	0.185613	0.196433	0.944919	0.3447	0.792342
ITGA3	222.466	0.663691	0.710732	0.933813	0.3504	0.793867
LAMP1	201.008	0.4029	0.430011	0.936953	0.348783	0.793867
TBL1XR1	142.221	0.288853	0.308689	0.93574	0.349407	0.793867
MTOR	63.7073	0.249878	0.267327	0.934729	0.349928	0.793867
MRC1	47.8035	0.202221	0.215852	0.93685	0.348836	0.793867
HDAC10	42.722	0.195225	0.207509	0.940803	0.346806	0.793867
DTX3	55.8068	-0.227474	0.243816	-0.932975	0.350833	0.793867
E2F3	59.6839	0.234005	0.251844	0.929168	0.352802	0.796548
CD47	102.609	0.449044	0.489792	0.916804	0.359245	0.798672
ATP5F1D	128.795	0.387893	0.420673	0.922077	0.356488	0.798672
SERPING1	50.2823	0.265202	0.288008	0.920815	0.357147	0.798672
F13A1	43.7765	0.17676	0.192539	0.918046	0.358595	0.798672
TNFRSF11A	47.368	-0.176751	0.192098	-0.920106	0.357518	0.798672
GPT	42.337	-0.181015	0.195823	-0.92438	0.355288	0.798672
FLNA	326.913	-0.651846	0.709331	-0.918959	0.358117	0.798672
PVRIG	87.6224	-0.239642	0.261948	-0.914845	0.360273	0.799208
P4HA2	100.73	0.29914	0.330585	0.904881	0.365528	0.8091
LAMB3	139.977	0.610299	0.677519	0.900784	0.367703	0.810383
MSH2	65.1777	0.286024	0.317445	0.901021	0.367577	0.810383
NR4A3	46.0745	-0.212152	0.23723	-0.894288	0.371168	0.816248
AKT1	157.193	0.419832	0.475917	0.882154	0.377693	0.816719
CEACAM1	64.0542	0.355596	0.413259	0.860466	0.389532	0.816719
DUSP6	49.1392	0.350878	0.413156	0.849262	0.395736	0.816719
WEE1	63.7295	0.29821	0.351045	0.849491	0.395608	0.816719
CREBBP	59.7033	0.269086	0.312111	0.862148	0.388606	0.816719
NRAS	88.3171	0.261632	0.294547	0.888255	0.374404	0.816719
PSEN1	86.542	0.251857	0.286486	0.879127	0.379332	0.816719
PSMC4	87.2166	0.248668	0.289071	0.860233	0.389661	0.816719
RICTOR	72.3133	0.217448	0.251982	0.862951	0.388164	0.816719
ABL1	57.442	0.214918	0.244719	0.878223	0.379823	0.816719
LRP6	62.8383	0.201886	0.232499	0.868328	0.385215	0.816719
MAD2L2	54.4732	0.200857	0.226851	0.885415	0.375933	0.816719
KRT10	71.4328	0.196854	0.225307	0.873712	0.382275	0.816719
SOS2	53.3048	0.192817	0.217476	0.886612	0.375288	0.816719
CD83	46.2646	0.185609	0.219425	0.845888	0.397615	0.816719
TBC1D10B	60.4896	0.183159	0.216365	0.846528	0.397258	0.816719
MECOM	42.0825	0.180452	0.210369	0.857786	0.391011	0.816719
MTF1	47.3495	0.173203	0.201944	0.857678	0.39107	0.816719
COL27A1	50.8817	0.170825	0.200564	0.851726	0.394366	0.816719
RAD50	63.2433	0.169342	0.19123	0.885541	0.375865	0.816719
CCNE1	44.3045	0.16475	0.192141	0.857442	0.391201	0.816719
POLR2J	51.0704	-0.152401	0.179467	-0.849185	0.395778	0.816719
CD34	44.3413	-0.158158	0.185775	-0.85134	0.394581	0.816719
PLA2G1B	49.763	-0.162038	0.184556	-0.877987	0.379951	0.816719
NOG	43.5653	-0.165783	0.18957	-0.874525	0.381833	0.816719
ATG10	42.546	-0.167488	0.191973	-0.872454	0.382961	0.816719
POLB	50.047	-0.188861	0.223409	-0.845361	0.397909	0.816719
PLD1	49.3692	-0.245719	0.277166	-0.886541	0.375326	0.816719
MDM4	73.8319	-0.257004	0.302837	-0.848655	0.396073	0.816719
ITGB8	57.7252	-0.29236	0.337734	-0.865651	0.386681	0.816719
BNIP3L	88.3213	-0.331255	0.382849	-0.865235	0.38691	0.816719
CD276	91.4366	-0.336305	0.386128	-0.870969	0.383771	0.816719
IGFBP3	48.0655	-0.574099	0.673229	-0.852755	0.393795	0.816719
BRD7	59.2596	0.162046	0.194112	0.834807	0.403826	0.824198
TNFAIP6	44.432	-0.15984	0.191535	-0.834522	0.403987	0.824198
DUSP2	42.6836	-0.221484	0.264669	-0.836832	0.402687	0.824198
TCF3	69.6834	-0.18018	0.216338	-0.832865	0.404921	0.824448
BMP4	71.5393	0.465827	0.561249	0.829983	0.406548	0.826106
SMARCA4	148.285	0.372124	0.454773	0.818262	0.413208	0.826949
SKP2	87.1532	0.347255	0.420524	0.825768	0.408936	0.826949
PYCR2	72.8991	0.22846	0.279362	0.817794	0.413475	0.826949
UQCR11	71.3292	0.199976	0.243793	0.820269	0.412063	0.826949
MRM2	64.16	0.194395	0.236448	0.822146	0.410994	0.826949
ME2	52.6	-0.177126	0.215357	-0.822477	0.410806	0.826949
TNFRSF10B	76.0658	-0.219161	0.267237	-0.8201	0.412159	0.826949
IL4R	75.3576	-0.280052	0.341512	-0.820036	0.412196	0.826949
JAM3	55.031	0.277657	0.342441	0.810817	0.417471	0.830039
PSEN2	54.6281	0.166005	0.204382	0.812227	0.416661	0.830039
HPRT1	53.1475	0.158442	0.194877	0.813033	0.416199	0.830039
PSMD7	101.474	0.299157	0.376006	0.795617	0.426255	0.830084
NT5E	45.101	0.269824	0.334127	0.80755	0.41935	0.830084
GTF3C1	74.9516	0.256962	0.318027	0.807989	0.419097	0.830084
STAG2	91.6732	0.224339	0.279545	0.802515	0.422255	0.830084
TRAF2	64.0571	0.212464	0.264326	0.803794	0.421516	0.830084
NFIL3	47.9595	-0.142595	0.177943	-0.80135	0.422929	0.830084
TLR7	49.5602	-0.158154	0.197603	-0.800363	0.4235	0.830084
GATA2	50.6783	-0.161187	0.202667	-0.795331	0.426421	0.830084
INHBA	45.8744	-0.162876	0.203175	-0.801655	0.422752	0.830084
MLF1	47.4443	-0.165012	0.207503	-0.795229	0.42648	0.830084
COL5A1	45.1242	-0.222949	0.279876	-0.796597	0.425685	0.830084
TMEM45B	81.9758	0.309455	0.39018	0.793107	0.427716	0.830897
MSRB2	62.4759	0.166758	0.211165	0.789707	0.429699	0.832735
OLFML2B	48.5429	-0.165631	0.210011	-0.788676	0.430301	0.832735
PVR	85.0376	0.261207	0.332084	0.786568	0.431535	0.833535
KRT14	42.4639	-0.152884	0.194877	-0.78452	0.432735	0.834268
PSPH	63.1819	0.202258	0.258329	0.782946	0.433659	0.834465
JUP	222.657	0.392158	0.505316	0.776066	0.43771	0.836011
UQCR10	85.2667	0.235784	0.303962	0.775701	0.437926	0.836011
CGAS	49.1119	0.195231	0.253215	0.771011	0.4407	0.836011
TMUB2	58.1512	0.145878	0.189898	0.768188	0.442375	0.836011
BCL10	45.7314	0.137439	0.177608	0.773833	0.43903	0.836011
SLC39A6	62.6586	-0.158595	0.20453	-0.775409	0.438098	0.836011
CARD11	42.411	-0.185848	0.240202	-0.773714	0.4391	0.836011
PYCARD	43.4621	-0.196279	0.255282	-0.768872	0.441969	0.836011
FGF11	59.6508	-0.278687	0.360503	-0.773049	0.439493	0.836011
LCP1	53.7999	-0.299169	0.389717	-0.767658	0.442691	0.836011
PHGDH	98.7636	0.502461	0.666826	0.75351	0.451143	0.837108
SRSF2	168.398	0.363792	0.476623	0.763271	0.445302	0.837108
RAD21	183.382	0.350003	0.458033	0.764144	0.444781	0.837108
GPX1	272.513	0.317172	0.421891	0.751787	0.452179	0.837108
NDUFA11	136.45	0.291796	0.395523	0.737747	0.460668	0.837108
COX4I1	131.015	0.279738	0.372503	0.750969	0.452671	0.837108
NDUFB11	89.5375	0.223812	0.301962	0.741192	0.458577	0.837108
ATRX	76.6671	0.212865	0.283589	0.750613	0.452885	0.837108
PIAS4	53.6133	0.178171	0.23687	0.752189	0.451937	0.837108
TSC1	45.9811	0.176397	0.237618	0.742355	0.457872	0.837108
OAS2	50.0614	0.170419	0.225385	0.756124	0.449575	0.837108
PRKAR2A	57.3052	0.156027	0.211816	0.736616	0.461356	0.837108
TLR3	43.503	0.146451	0.199201	0.735193	0.462222	0.837108
PMS2	53.9894	0.133801	0.181326	0.737901	0.460574	0.837108
OSM	43.8338	-0.139492	0.183991	-0.758148	0.448362	0.837108
CD247	45.0949	-0.145306	0.191143	-0.760197	0.447137	0.837108
SYT17	53.9841	-0.147762	0.199719	-0.739849	0.459392	0.837108
IL1R2	42.8845	-0.148981	0.199767	-0.745774	0.455804	0.837108
IFNA17	42.1509	-0.163317	0.218887	-0.746125	0.455592	0.837108
PLA2G4C	44.5876	-0.181282	0.240705	-0.753128	0.451373	0.837108
GTF2H3	58.0929	-0.183158	0.2487	-0.73646	0.461451	0.837108
TPR	101.603	-0.247169	0.329756	-0.749553	0.453524	0.837108
ZBTB16	47.6015	-0.385961	0.52269	-0.738412	0.460264	0.837108
NDUFB1	112.791	0.296054	0.403954	0.732889	0.463626	0.838157
BLM	42.4254	-0.166596	0.228218	-0.729985	0.465399	0.838379
KRT19	424.05	-0.571702	0.783013	-0.730132	0.46531	0.838379
MBNL3	42.1395	-0.142938	0.196261	-0.728305	0.466427	0.838743
MAPK8IP1	43.9616	0.234376	0.325183	0.720751	0.471062	0.84152
TIRAP	54.6354	-0.126426	0.174625	-0.723989	0.469073	0.84152
MCAM	56.4098	-0.223453	0.310183	-0.720391	0.471284	0.84152
KRT7	486.685	-0.501688	0.695171	-0.721676	0.470494	0.84152
ELOB	104.48	0.20718	0.290004	0.714402	0.474978	0.843668
ETS1	45.0664	0.153744	0.215086	0.7148	0.474733	0.843668
TLR2	53.3982	-0.150202	0.209569	-0.716716	0.473549	0.843668
RANBP2	128.196	0.276024	0.389138	0.709322	0.478124	0.847774
XPA	45.0379	0.136092	0.194127	0.701046	0.483274	0.853925
ICAM4	42.9431	-0.19915	0.283989	-0.701259	0.483142	0.853925
BRD2	163.605	0.336206	0.481348	0.698468	0.484885	0.855282
SLC7A5	143.348	0.43031	0.617859	0.696453	0.486145	0.85602
COL3A1	59.9697	0.255968	0.369753	0.692268	0.488769	0.857668
CENPF	101.049	-0.344967	0.497408	-0.693529	0.487978	0.857668
ILF3	226.108	0.382765	0.554897	0.689795	0.490323	0.857752
AURKB	58.2591	0.208482	0.302365	0.689505	0.490506	0.857752
LAMA5	137.816	0.373905	0.544473	0.686728	0.492254	0.857856
ETV7	43.1272	0.13082	0.190311	0.6874	0.491831	0.857856
UBE2T	72.3367	0.240791	0.355956	0.676463	0.498747	0.866199
MYBL2	76.8782	-0.337191	0.498382	-0.67657	0.498679	0.866199
MEN1	58.3956	0.160161	0.237727	0.673719	0.50049	0.867744
NDUFA12	127.722	0.264375	0.393365	0.672085	0.501529	0.867853
NOD1	49.4565	-0.161564	0.240804	-0.670936	0.502261	0.867853
RRM2	133.718	0.39897	0.59862	0.666483	0.505102	0.869506
NDUFA1	207.255	0.321446	0.483883	0.664306	0.506495	0.869506
TWF1	109.775	0.254304	0.383717	0.66274	0.507497	0.869506
CEBPA	43.3078	-0.128877	0.193279	-0.666791	0.504905	0.869506
ITGA1	42.0798	-0.1504	0.226527	-0.663939	0.506729	0.869506
CD14	42.7824	0.180948	0.274191	0.659934	0.509296	0.869874
PBRM1	72.0492	-0.162328	0.246549	-0.658401	0.510281	0.869874
PKM	637.952	-0.379094	0.574746	-0.659585	0.50952	0.869874
DAXX	61.0109	0.194885	0.298751	0.652334	0.514185	0.870687
DGLUCY	49.1735	0.184592	0.282916	0.652462	0.514103	0.870687
OASL	44.9855	-0.126572	0.193524	-0.654037	0.513088	0.870687
TPM1	166.337	-0.42893	0.656388	-0.653471	0.513453	0.870687
CD97	78.506	0.250197	0.386473	0.647386	0.517382	0.871244
FEN1	76.6888	0.24576	0.380597	0.645723	0.518459	0.871244
POLR2A	100.732	0.234874	0.364645	0.644117	0.519499	0.871244
ALDOC	54.0178	0.194287	0.30237	0.642549	0.520517	0.871244
NTRK2	42.5837	-0.125241	0.194013	-0.64553	0.518584	0.871244
RAF1	72.3125	-0.144553	0.224641	-0.643485	0.51991	0.871244
CDK4	118.911	-0.275579	0.428219	-0.643547	0.519869	0.871244
NFE2L2	104.912	0.185598	0.291027	0.637734	0.523647	0.873604
PTPRR	42.6879	-0.117185	0.183604	-0.638248	0.523312	0.873604
MED12	56.1904	-0.140054	0.220788	-0.634337	0.525861	0.875861
ATOX1	96.3371	0.217596	0.345162	0.630417	0.528422	0.877249
SP1	90.2164	-0.18722	0.296861	-0.630665	0.52826	0.877249
TGFBR1	78.3412	-0.198888	0.317421	-0.626576	0.530937	0.879987
H3C2	242.451	0.551162	0.881855	0.625003	0.531969	0.880262
TLK2	66.1218	0.136939	0.220122	0.622106	0.533872	0.881974
NDUFB7	366.7	0.237144	0.382297	0.620313	0.535052	0.882488
PEBP1	160.962	0.326561	0.528544	0.61785	0.536674	0.883729
PGPEP1	45.8544	0.122046	0.199234	0.612575	0.540157	0.886496
RB1	57.3736	-0.164165	0.267485	-0.613735	0.53939	0.886496
ITGB1	331.715	-0.317448	0.519262	-0.611344	0.540972	0.886496
CD63	387.794	0.304174	0.505606	0.601602	0.547439	0.89027
ARG2	49.0517	0.248519	0.413191	0.601461	0.547533	0.89027
NDUFA3	186.292	0.206186	0.343084	0.60098	0.547853	0.89027
PLA2G6	52.3607	0.127154	0.211803	0.600343	0.548277	0.89027
SH2B2	44.8159	-0.119296	0.198365	-0.601394	0.547577	0.89027
CDKN1C	63.9786	-0.175403	0.292358	-0.599961	0.548532	0.89027
ATP11C	43.7709	0.139126	0.233446	0.595969	0.551196	0.891463
RORA	44.4316	-0.125967	0.211919	-0.59441	0.552238	0.891463
CACNB3	49.3899	-0.158053	0.265652	-0.594963	0.551868	0.891463
SOD2	98.9494	-0.215615	0.363231	-0.593603	0.552777	0.891463
UBE2C	174.024	0.369793	0.637613	0.579964	0.561939	0.893241
KRT18	1009.99	0.315635	0.540948	0.583485	0.559567	0.893241
ETS2	115.161	0.302008	0.534934	0.564571	0.572365	0.893241
GNG4	64.6258	0.29417	0.515004	0.571199	0.567865	0.893241
CXCL8	71.5122	0.270918	0.476618	0.568418	0.569751	0.893241
SMARCB1	110.136	0.255693	0.45534	0.561542	0.574428	0.893241
NRP1	91.8828	0.253566	0.441032	0.574938	0.565333	0.893241
KMT2C	110.343	0.210323	0.368194	0.571229	0.567844	0.893241
MAPK1	87.9724	0.197029	0.337971	0.582976	0.559909	0.893241
STAT6	108.019	0.189327	0.333177	0.568249	0.569866	0.893241
KMT2D	97.8254	0.176445	0.302008	0.584238	0.55906	0.893241
TAP2	66.8382	0.173451	0.29384	0.59029	0.554996	0.893241
ELMO1	46.2608	0.159308	0.282918	0.563088	0.573375	0.893241
CXXC5	73.1629	0.129031	0.230476	0.559847	0.575584	0.893241
SMAP1	50.9553	0.113575	0.201195	0.564499	0.572415	0.893241
LCOR	51.3846	0.101646	0.175618	0.57879	0.562731	0.893241
MAP3K14	43.6192	0.101123	0.18017	0.561266	0.574616	0.893241
IL3RA	47.9851	-0.108625	0.189024	-0.574661	0.56552	0.893241
IL3RA	47.9851	-0.108625	0.189024	-0.574661	0.56552	0.893241
PBX3	49.0449	-0.108819	0.192111	-0.566436	0.571097	0.893241
PCK1	43.6431	-0.113874	0.194016	-0.586929	0.557251	0.893241
PGM2	54.0232	-0.113971	0.201917	-0.564442	0.572453	0.893241
CD200	61.1872	-0.120508	0.205237	-0.587164	0.557093	0.893241
MAP3K7	60.2579	-0.123985	0.216143	-0.573624	0.566222	0.893241
ARNT	53.068	-0.135298	0.241843	-0.559443	0.575859	0.893241
PRKDC	175.781	-0.302302	0.519318	-0.582113	0.560491	0.893241
API5	91.8345	0.179134	0.32399	0.5529	0.580332	0.898377
ERCC6	47.116	0.097917	0.177549	0.551494	0.581295	0.898377
HDAC6	54.5005	-0.135979	0.24691	-0.550724	0.581823	0.898377
BRD4	136.985	0.208156	0.38581	0.53953	0.589521	0.902493
SMAD3	58.6955	0.140399	0.258079	0.544016	0.586431	0.902493
XCL2	42.5975	0.128363	0.236863	0.54193	0.587866	0.902493
ECSIT	45.3778	0.113654	0.2111	0.53839	0.590308	0.902493
BAP1	54.7276	-0.120907	0.223992	-0.539782	0.589347	0.902493
RPS27A	468.556	-0.248736	0.457498	-0.543688	0.586656	0.902493
CBLC	118.02	-0.294304	0.547224	-0.537812	0.590707	0.902493
TUBB	199.358	0.297599	0.562578	0.528992	0.596811	0.906756
BMI1	45.1755	-0.110346	0.208743	-0.528623	0.597067	0.906756
ACY1	48.2255	-0.117093	0.221353	-0.528989	0.596813	0.906756
FGFR3	52.0695	-0.184015	0.347332	-0.529796	0.596253	0.906756
DST	66.8622	0.219623	0.418077	0.525317	0.599363	0.90753
PRAME	99.9771	-0.324975	0.617842	-0.525983	0.5989	0.90753
KLF4	56.7699	0.224606	0.43139	0.520656	0.602607	0.911013
LDHB	401.501	-0.278655	0.536456	-0.519437	0.603456	0.911013
RELB	51.8376	-0.114379	0.22105	-0.517435	0.604852	0.911766
BIRC5	89.5377	0.220753	0.437614	0.504447	0.613947	0.912019
SF3B1	177.593	0.218732	0.424314	0.515497	0.606206	0.912019
PML	55.1858	0.154084	0.305494	0.504376	0.613997	0.912019
MNAT1	61.6266	0.132722	0.262539	0.505532	0.613185	0.912019
MST1R	55.5695	0.122149	0.240859	0.507141	0.612056	0.912019
ATG7	48.5725	0.0954338	0.187094	0.510085	0.609992	0.912019
PIK3R3	51.0188	0.093945	0.186066	0.504902	0.613628	0.912019
BCL2	43.1456	-0.16044	0.313701	-0.511444	0.60904	0.912019
COL1A2	81.9302	-0.264024	0.519933	-0.507803	0.611591	0.912019
TXNIP	240.98	-0.384133	0.752852	-0.510237	0.609885	0.912019
KDM6A	52.3	-0.124725	0.248558	-0.501794	0.615812	0.91338
TMEFF2	47.4688	-0.101359	0.202572	-0.50036	0.616822	0.913544
TPI1	54.3003	-0.12296	0.248954	-0.493905	0.621373	0.916278
NOTCH1	58.3837	-0.137268	0.277044	-0.495473	0.620266	0.916278
MCM4	119.986	-0.280697	0.567294	-0.494799	0.620742	0.916278
ITGAV	120.181	0.256754	0.522127	0.491746	0.622899	0.917196
SBNO2	94.5815	-0.160546	0.327572	-0.490109	0.624057	0.917571
PNMA1	57.2467	-0.133471	0.273265	-0.48843	0.625245	0.91799
GPI	266.902	0.30459	0.629437	0.483909	0.628451	0.921365
CUL1	87.2553	-0.160487	0.332847	-0.482164	0.62969	0.921851
DUSP1	153.453	0.290566	0.61542	0.472142	0.636826	0.923255
EWSR1	220.608	0.242828	0.521489	0.465643	0.641471	0.923255
ALCAM	161.291	0.233394	0.495058	0.471447	0.637321	0.923255
ASNS	95.5348	0.226564	0.48096	0.471065	0.637594	0.923255
CXCL2	73.8847	0.126759	0.264425	0.479377	0.63167	0.923255
C1QB	56.905	0.123865	0.264701	0.467945	0.639824	0.923255
NFATC3	64.3801	0.111889	0.240291	0.46564	0.641474	0.923255
HDAC4	50.0184	-0.0847927	0.180193	-0.470565	0.637951	0.923255
IL2RA	43.7307	-0.0912381	0.19248	-0.474012	0.635491	0.923255
NSD1	67.5342	-0.0970268	0.204194	-0.475169	0.634667	0.923255
C1R	55.6504	-0.100488	0.215301	-0.466735	0.64069	0.923255
KIR2DS3	51.6439	-0.116613	0.250497	-0.465529	0.641553	0.923255
BAX	114.076	0.142813	0.308216	0.463354	0.64311	0.924187
BAGE	91.2615	-0.102303	0.22178	-0.461282	0.644596	0.925014
ALDOA	933.519	-0.238744	0.523228	-0.45629	0.648181	0.928847
GPX4	248.935	0.217962	0.490308	0.444541	0.656652	0.928896
PLK1	77.0772	0.175647	0.395504	0.444109	0.656964	0.928896
IL6R	52.8935	0.11996	0.27122	0.442299	0.658273	0.928896
FGF10	43.6242	0.116739	0.263785	0.442554	0.658088	0.928896
IRF2	51.1647	0.0999443	0.221249	0.451727	0.651466	0.928896
POLR1B	46.691	0.0839694	0.187787	0.447153	0.654765	0.928896
PURA	46.0716	0.0823631	0.185904	0.443041	0.657736	0.928896
PRKCE	43.6435	0.0809006	0.180019	0.449401	0.653143	0.928896
CD3EAP	55.1941	-0.08193	0.181588	-0.451187	0.651855	0.928896
ENDOG	46.5747	-0.103181	0.231551	-0.445608	0.65588	0.928896
MIB1	70.7303	-0.117371	0.263026	-0.446233	0.655429	0.928896
RAD51C	57.568	0.0887539	0.201341	0.440814	0.659348	0.929123
G6PD	215.81	0.306035	0.711987	0.429833	0.667317	0.930018
LTBR	156.678	0.208234	0.518529	0.401585	0.687989	0.930018
ANP32B	143.09	0.192701	0.480478	0.401061	0.688375	0.930018
RAC1	201.216	0.191727	0.462349	0.414681	0.678376	0.930018
FLNB	140.469	0.184825	0.460555	0.401309	0.688193	0.930018
SLC16A1	52.5569	0.161888	0.380082	0.42593	0.670159	0.930018
TREM1	57.4672	0.154197	0.352881	0.436965	0.662137	0.930018
TXN2	99.1718	0.133899	0.333022	0.402074	0.68763	0.930018
LYN	50.2116	0.106022	0.263169	0.402866	0.687047	0.930018
IGF2R	43.7716	0.10449	0.25684	0.406829	0.684134	0.930018
CD163	49.916	0.103078	0.243777	0.422839	0.672413	0.930018
FOLH1B	51.489	0.0922027	0.2306	0.399839	0.689275	0.930018
FOLH1B	51.489	0.0922027	0.2306	0.399839	0.689275	0.930018
ARID1B	43.718	0.0877599	0.215611	0.407029	0.683987	0.930018
DUSP10	47.1177	0.0831733	0.190438	0.436748	0.662294	0.930018
CD53	57.1601	0.0796453	0.195479	0.407436	0.683688	0.930018
PIK3CA	51.5553	0.0777509	0.191833	0.405305	0.685253	0.930018
PIK3CG	50.842	0.07483	0.175604	0.426128	0.670014	0.930018
GBP2	43.8314	-0.0757006	0.184549	-0.410192	0.681665	0.930018
CXCL14	47.0023	-0.0777191	0.191286	-0.406299	0.684523	0.930018
TLR4	49.6687	-0.0791741	0.189145	-0.418589	0.675517	0.930018
SPRY1	44.2069	-0.0793105	0.190825	-0.415619	0.677689	0.930018
SLC11A1	45.6125	-0.0818425	0.191117	-0.428233	0.668482	0.930018
TET2	56.8394	-0.0878952	0.210907	-0.416748	0.676863	0.930018
PBK	46.8611	-0.0892656	0.212476	-0.420121	0.674397	0.930018
MAP3K1	48.9316	-0.0898868	0.206168	-0.435989	0.662845	0.930018
RPLP0	42.6937	-0.0968835	0.227931	-0.425056	0.670795	0.930018
TANK	72.1137	-0.0972025	0.229099	-0.424282	0.67136	0.930018
PDGFA	68.277	-0.141311	0.353284	-0.399992	0.689162	0.930018
JADE1	58.2772	-0.14331	0.330471	-0.433652	0.664541	0.930018
EDN1	58.6473	-0.15714	0.374688	-0.419387	0.674933	0.930018
SSX1	295.976	-0.175179	0.414298	-0.422833	0.672417	0.930018
PRC1	80.8221	-0.179792	0.433026	-0.415198	0.677997	0.930018
MXI1	76.3395	0.112198	0.282001	0.397862	0.690732	0.930747
RELA	90.5538	0.118542	0.302061	0.392443	0.694731	0.933881
TMEM173	63.9542	0.103597	0.264129	0.39222	0.694895	0.933881
GABPA	63.9524	0.0741096	0.190473	0.389082	0.697215	0.935761
MLH1	45.8242	-0.0720841	0.186475	-0.386561	0.699081	0.937027
SMC1A	89.6107	0.161941	0.43327	0.373765	0.708579	0.939296
POLR2H	98.5805	0.11122	0.295527	0.376344	0.706661	0.939296
STK11	70.2164	0.0830605	0.219004	0.379264	0.704492	0.939296
TBK1	65.9162	0.0733565	0.192763	0.380553	0.703535	0.939296
IRAK4	47.8695	0.0707649	0.187263	0.377891	0.705512	0.939296
MRE11	54.4965	0.0705133	0.188208	0.374657	0.707916	0.939296
PIK3R1	50.0999	0.0703292	0.18884	0.372428	0.709574	0.939296
CD2	43.2775	-0.072991	0.192966	-0.378259	0.705239	0.939296
NRDE2	54.2222	-0.0732651	0.19169	-0.382207	0.702308	0.939296
SERINC2	83.8647	-0.174263	0.468662	-0.371831	0.710019	0.939296
ICAM1	108.028	0.230445	0.62971	0.365954	0.714399	0.939896
TYMS	92.4818	0.197306	0.536902	0.367489	0.713254	0.939896
NDUFB4	195.818	0.133147	0.376333	0.3538	0.723488	0.939896
FGFR1	61.2452	0.11255	0.318171	0.35374	0.723534	0.939896
TGFB1	65.3944	0.109266	0.305248	0.357957	0.720376	0.939896
PDGFC	48.2129	0.104037	0.289207	0.35973	0.719049	0.939896
NDC80	60.6683	0.0937936	0.25464	0.368338	0.712621	0.939896
VSIR	44.0967	0.0872739	0.243958	0.357741	0.720537	0.939896
HDAC11	42.537	0.0682975	0.194348	0.351419	0.725274	0.939896
RRAS2	43.2613	0.0661776	0.18806	0.351895	0.724917	0.939896
PDPN	44.421	0.063074	0.176223	0.357921	0.720402	0.939896
TBP	59.7739	-0.0630721	0.17414	-0.362191	0.717209	0.939896
PLA2G4F	42.5417	-0.0695677	0.195458	-0.355922	0.721899	0.939896
IGLL1	44.4659	-0.0941736	0.267717	-0.351766	0.725014	0.939896
RFC4	68.3462	-0.0985388	0.277118	-0.355585	0.722152	0.939896
FN1	330.479	-0.289382	0.79154	-0.365593	0.714669	0.939896
TYK2	88.0955	0.1271	0.365484	0.347756	0.728023	0.941249
SETD2	56.0766	0.0734838	0.211428	0.347559	0.728171	0.941249
LGALS3	331.941	0.259602	0.790154	0.328546	0.742499	0.941797
PTPN11	116.168	0.123054	0.365079	0.337061	0.736071	0.941797
MAPK14	78.2758	0.105617	0.318504	0.331605	0.740188	0.941797
FZD5	65.6889	0.104672	0.315917	0.331327	0.740398	0.941797
GRB7	63.9292	0.0905261	0.273337	0.331188	0.740502	0.941797
FANCG	57.1667	0.0899926	0.262468	0.34287	0.731696	0.941797
AURKA	64.3697	0.0881143	0.266161	0.331056	0.740602	0.941797
FCGR3A	53.2016	0.0661035	0.196207	0.336907	0.736187	0.941797
EPM2AIP1	48.3631	-0.0625749	0.190311	-0.328803	0.742304	0.941797
MAP3K20	51.4678	-0.0679477	0.206589	-0.328902	0.74223	0.941797
NF2	60.6606	-0.0684325	0.203737	-0.335887	0.736956	0.941797
MAP3K5	52.2276	-0.0800293	0.240576	-0.332658	0.739393	0.941797
SIN3A	78.079	-0.0985148	0.287255	-0.342952	0.731634	0.941797
RBX1	81.2322	-0.103268	0.306759	-0.336643	0.736386	0.941797
NDUFA7	99.8664	-0.107253	0.320576	-0.334562	0.737955	0.941797
CDK1	60.838	0.105686	0.332988	0.317385	0.750951	0.94298
SMC3	73.4557	0.087597	0.280585	0.312194	0.754893	0.94298
HRAS	56.2466	0.0849332	0.266286	0.318955	0.74976	0.94298
E2F5	42.0702	0.0654255	0.208395	0.313949	0.75356	0.94298
EPOR	44.5694	0.0643487	0.204501	0.314662	0.753018	0.94298
GMIP	50.1973	0.058656	0.182129	0.322058	0.747409	0.94298
NAT1	42.2031	0.0584947	0.182759	0.320065	0.748919	0.94298
ISG20	44.1023	-0.0581758	0.186821	-0.311398	0.755498	0.94298
DDB2	42.3991	-0.0685553	0.210369	-0.325882	0.744514	0.94298
CEP55	60.2529	-0.0891047	0.28582	-0.311752	0.755229	0.94298
CCNA2	53.4602	-0.0943878	0.298084	-0.316649	0.75151	0.94298
SERINC3	104.168	-0.106368	0.335074	-0.317447	0.750905	0.94298
CDK6	79.5298	-0.135823	0.434319	-0.312726	0.754489	0.94298
INHBB	87.2039	0.163002	0.578039	0.281992	0.777949	0.944285
U2AF1	137.95	0.125269	0.410862	0.304892	0.760448	0.944285
HDAC2	97.2732	0.117972	0.405175	0.291163	0.770926	0.944285
LIF	60.6801	0.117456	0.381671	0.307742	0.758279	0.944285
MDM2	89.2739	0.113908	0.404322	0.281726	0.778154	0.944285
SERINC5	66.0609	0.102934	0.351063	0.293207	0.769364	0.944285
PPP2CB	85.4923	0.0932114	0.323909	0.287771	0.773522	0.944285
DEPTOR	48.9585	0.0862587	0.302903	0.284773	0.775818	0.944285
CHEK1	54.6672	0.0797259	0.289357	0.275528	0.782911	0.944285
NCAM1	42.4275	0.0767041	0.279499	0.274434	0.783751	0.944285
CASP8	53.3429	0.070292	0.238006	0.295338	0.767736	0.944285
PRKACB	46.0546	0.0591187	0.19672	0.300522	0.763779	0.944285
BBS1	51.3292	0.0571389	0.193976	0.294566	0.768325	0.944285
MLLT3	42.3825	0.055704	0.186392	0.298854	0.765051	0.944285
TNKS	46.4569	0.0505137	0.1782	0.283467	0.776819	0.944285
TAF3	47.1869	-0.051403	0.17983	-0.285843	0.774998	0.944285
IL7R	44.4346	-0.0528525	0.185073	-0.285576	0.775203	0.944285
PMEL	42.0765	-0.0532312	0.191987	-0.277264	0.781577	0.944285
MS4A6A	42.2438	-0.0535941	0.188069	-0.28497	0.775667	0.944285
MIA	51.1565	-0.0548224	0.200407	-0.273556	0.784426	0.944285
MAPK9	57.4606	-0.0595421	0.202842	-0.293539	0.76911	0.944285
REL	57.3384	-0.0610815	0.200892	-0.304051	0.761089	0.944285
PC	51.8673	-0.0753332	0.264074	-0.285273	0.775435	0.944285
KRAS	82.085	-0.0786442	0.273111	-0.287956	0.77338	0.944285
FZD6	74.7168	-0.0900819	0.326699	-0.275734	0.782753	0.944285
KRT6A/B/C	44.8488	-0.093162	0.308243	-0.302236	0.762472	0.944285
ATF1	57.2826	-0.102498	0.354747	-0.288932	0.772634	0.944285
TP53	78.908	-0.107701	0.367445	-0.293107	0.76944	0.944285
MKI67	83.204	-0.118391	0.429007	-0.275964	0.782576	0.944285
PLAU	106.633	-0.188654	0.680445	-0.277251	0.781587	0.944285
MCM5	76.192	0.122168	0.448919	0.272137	0.785517	0.944479
PPP3R1	84.1841	0.0824904	0.309987	0.266109	0.790155	0.948933
IL18	43.9365	-0.0883431	0.333671	-0.264761	0.791194	0.949059
CPSF7	87.5008	-0.0761638	0.289936	-0.262692	0.792788	0.949748
SF3A1	94.7646	-0.0894226	0.341842	-0.26159	0.793637	0.949748
DUSP8	46.5501	0.0487321	0.189	0.257841	0.796529	0.952087
CCL26	60.8563	-0.0485922	0.194083	-0.250368	0.802303	0.956736
ELK1	55.6681	-0.0534207	0.212458	-0.251441	0.801474	0.956736
TFRC	125.301	0.107471	0.433643	0.247832	0.804264	0.9579
EIF2B4	68.8193	0.0554611	0.22959	0.241566	0.809116	0.9579
MYD88	46.096	0.0454491	0.184918	0.245779	0.805853	0.9579
RNLS	45.7392	0.0439199	0.184568	0.237961	0.811912	0.9579
MR1	47.6016	-0.0459942	0.188492	-0.244012	0.807222	0.9579
TDO2	43.1797	-0.0479728	0.200978	-0.238697	0.811341	0.9579
CNOT2	75.3288	-0.066513	0.275813	-0.241152	0.809437	0.9579
CCL2	67.279	-0.0665848	0.281024	-0.236936	0.812706	0.9579
DNMT3A	75.7963	-0.0834386	0.349846	-0.238501	0.811492	0.9579
FST	49.4699	-0.0879744	0.362322	-0.242807	0.808155	0.9579
ITGA2	68.117	0.0980651	0.423167	0.231741	0.816739	0.958207
TRAF6	52.5228	-0.043823	0.188534	-0.232441	0.816196	0.958207
RAD51	43.4285	-0.048143	0.207389	-0.232139	0.81643	0.958207
DTX4	51.6418	-0.065547	0.280777	-0.233449	0.815413	0.958207
HDAC5	59.2627	0.0672991	0.295616	0.227657	0.819913	0.959713
AMH	45.7567	-0.0426862	0.186651	-0.228695	0.819106	0.959713
CTNNB1	245.271	0.120757	0.54088	0.22326	0.823333	0.960904
ITGB6	72.9321	0.101868	0.483781	0.210567	0.833225	0.960904
PMAIP1	75.151	0.0705324	0.324853	0.217121	0.828114	0.960904
PTTG1	59.6706	0.0570806	0.264429	0.215864	0.829094	0.960904
BRIP1	42.5574	0.0468532	0.218393	0.214536	0.830129	0.960904
CREB1	57.8387	0.0460568	0.218612	0.210678	0.833138	0.960904
CDKN2D	54.2293	0.0431274	0.196348	0.219648	0.826145	0.960904
CEBPE	45.2661	-0.0404817	0.18528	-0.218489	0.827048	0.960904
NUF2	52.1029	-0.0419181	0.191919	-0.218416	0.827105	0.960904
TBXAS1	56.0636	-0.0452122	0.202132	-0.223676	0.823009	0.960904
TAPBPL	61.4914	-0.0490277	0.232835	-0.210568	0.833224	0.960904
KDM5C	60.1606	-0.0498759	0.233505	-0.213597	0.830861	0.960904
H2AX	89.2975	-0.0854637	0.394701	-0.216528	0.828576	0.960904
CASP3	48.3614	0.0552587	0.267852	0.206303	0.836554	0.962558
TLR6	48.5655	-0.0386701	0.186429	-0.207425	0.835678	0.962558
PIM1	67.1837	-0.0439834	0.214996	-0.204578	0.837902	0.963019
RHOA	168.122	0.0821613	0.407356	0.201694	0.840156	0.963283
AKR1C4	43.9746	0.0752473	0.373519	0.201455	0.840343	0.963283
FGFR2	48.4268	0.0544154	0.27452	0.19822	0.842873	0.963283
TICAM1	52.0035	-0.0361327	0.181736	-0.198819	0.842404	0.963283
H3C8	104.916	-0.160657	0.802819	-0.200115	0.84139	0.963283
IL32	70.9525	0.0651982	0.339593	0.191989	0.847751	0.96371
CDK2	74.1812	0.0629203	0.324235	0.194058	0.846131	0.96371
CFD	51.1163	0.0472524	0.24651	0.191686	0.847989	0.96371
HSD17B8	50.3547	0.0367448	0.190887	0.192495	0.847355	0.96371
TGFB3	57.9835	-0.0439115	0.225071	-0.1951	0.845314	0.96371
CACNG4	52.2234	-0.0713576	0.379178	-0.18819	0.850728	0.965095
CD55	204.308	-0.134652	0.71736	-0.187705	0.851108	0.965095
CCNB1	76.2643	0.0753202	0.404187	0.18635	0.85217	0.965223
LY6E	488.595	0.158306	0.990507	0.159823	0.87302	0.965764
MIF	692.176	0.107849	0.715665	0.150697	0.880214	0.965764
ATP2A2	196.45	0.081615	0.534331	0.152742	0.878601	0.965764
MCL1	306.927	0.0813045	0.529934	0.153424	0.878064	0.965764
ATP5ME	210.472	0.0803684	0.488711	0.16445	0.869377	0.965764
ACTB	2854.59	0.0673163	0.441453	0.152488	0.878802	0.965764
IL6ST	71.152	0.0541676	0.298213	0.181641	0.855865	0.965764
PARP4	86.1034	0.0495816	0.315727	0.157039	0.875214	0.965764
RFC3	59.3159	0.0449506	0.261386	0.17197	0.863461	0.965764
CACNA2D1	44.9103	0.0421523	0.258604	0.162999	0.870519	0.965764
GNAQ	51.586	0.037133	0.221	0.168023	0.866565	0.965764
ZC3H12A	47.8438	0.0360835	0.210407	0.171494	0.863835	0.965764
PAK3	46.3176	0.0332906	0.201699	0.165051	0.868903	0.965764
NFATC4	62.0148	0.0331742	0.180796	0.18349	0.854414	0.965764
TOLLIP	59.6201	0.0330892	0.206924	0.15991	0.872952	0.965764
TLR1	46.1145	0.0328547	0.191912	0.171197	0.864069	0.965764
RAD52	52.9011	-0.0288113	0.183645	-0.156885	0.875335	0.965764
CD37	43.6924	-0.0315711	0.184645	-0.170983	0.864237	0.965764
NKX3-1	43.3107	-0.0331348	0.208886	-0.158626	0.873963	0.965764
MAML2	43.4881	-0.0350841	0.195124	-0.179804	0.857306	0.965764
SUV39H2	55.2228	-0.0356774	0.213197	-0.167345	0.867099	0.965764
CIC	58.1648	-0.0372061	0.217753	-0.170863	0.864331	0.965764
MAP2K1	81.8716	-0.0382296	0.252066	-0.151665	0.879451	0.965764
MRPL19	88.5868	-0.0434175	0.252068	-0.172245	0.863245	0.965764
CD68	65.6322	-0.0451798	0.283218	-0.159523	0.873257	0.965764
PLOD2	68.932	-0.0577913	0.374082	-0.154488	0.877225	0.965764
MSH6	94.9958	-0.0594181	0.368709	-0.161152	0.871974	0.965764
RAC2	52.2079	-0.0627621	0.388296	-0.161635	0.871593	0.965764
CD44	129.382	-0.108326	0.713253	-0.151876	0.879284	0.965764
IDH2	156.512	0.0826215	0.593464	0.139219	0.889277	0.969091
MNX1	46.0485	0.0478238	0.335548	0.142525	0.886666	0.969091
ST6GAL1	62.0628	0.036916	0.265759	0.138908	0.889523	0.969091
FANCL	59.0174	0.0333908	0.241259	0.138402	0.889923	0.969091
CTAG1B	43.9425	0.0287737	0.200894	0.143229	0.88611	0.969091
PPP3CB	52.0869	-0.0267563	0.190654	-0.140339	0.888392	0.969091
ORC6	42.1098	-0.0297111	0.20854	-0.142472	0.886707	0.969091
H3-3A	339.551	0.0786022	0.579064	0.13574	0.892027	0.969304
TIAM1	47.9824	0.0251806	0.185216	0.135953	0.891859	0.969304
TP73	42.7205	0.0249477	0.186976	0.133428	0.893855	0.970253
HK1	113.48	-0.0500824	0.388926	-0.128771	0.897539	0.973212
MLPH	123.727	-0.0737852	0.594291	-0.124157	0.901191	0.97613
PRR5	43.5282	0.0220731	0.188493	0.117103	0.906778	0.980524
TRAF3	51.6274	0.0218804	0.187655	0.116599	0.907178	0.980524
RAB7A	174.855	-0.0402725	0.355326	-0.11334	0.909761	0.982271
EXO1	55.3222	0.0359366	0.322337	0.111488	0.91123	0.982812
SAA1	84.8607	0.0644208	0.5916	0.108893	0.913288	0.982945
CCL15	73.2576	0.0284116	0.258649	0.109846	0.912531	0.982945
ATG5	55.4092	-0.0230031	0.220095	-0.104515	0.916761	0.984843
ARID2	54.0349	-0.0296269	0.284256	-0.104226	0.91699	0.984843
CDH3	88.5483	0.0589017	0.589351	0.0999434	0.920389	0.985369
CMTM6	69.3325	0.0324281	0.322166	0.100656	0.919823	0.985369
MAP3K13	51.8282	0.0206995	0.206786	0.100101	0.920264	0.985369
PKP3	147.966	0.0393236	0.430008	0.0914485	0.927136	0.985833
BNIP3	73.8952	0.0376549	0.397743	0.0946714	0.924576	0.985833
IL12RB1	73.8323	0.0186494	0.198598	0.0939053	0.925184	0.985833
TNFRSF11B	46.1625	-0.0191776	0.199714	-0.0960252	0.923501	0.985833
HSPB1	125.391	-0.0384614	0.409552	-0.0939111	0.92518	0.985833
SPINK1	51.9579	-0.0498135	0.548326	-0.0908465	0.927615	0.985833
HSP90B1	343.834	-0.0576177	0.631317	-0.091266	0.927281	0.985833
DDX58	54.8064	0.0340259	0.386359	0.088068	0.929823	0.987147
CDH2	56.9575	0.0469109	0.598875	0.0783317	0.937564	0.988222
MCM7	149.091	0.0440508	0.555173	0.0793461	0.936757	0.988222
ENO1	95.8418	0.032922	0.424886	0.0774845	0.938238	0.988222
PFKFB3	74.5813	0.0292037	0.370253	0.0788749	0.937132	0.988222
TNFRSF12A	90.8224	0.0290858	0.341273	0.0852274	0.932081	0.988222
ATG16L1	66.8736	0.0183758	0.23862	0.0770088	0.938617	0.988222
SELENOK	75.2691	0.0153746	0.185865	0.0827192	0.934075	0.988222
EGFR	115.472	-0.049326	0.590798	-0.0834905	0.933462	0.988222
EP300	64.7251	0.0200473	0.268804	0.0745795	0.940549	0.988555
TNFAIP3	65.566	-0.0170809	0.230306	-0.0741661	0.940878	0.988555
CD9	382.184	0.0420665	0.763258	0.0551145	0.956047	0.99081
CD46	183.217	0.0354367	0.513614	0.0689948	0.944994	0.99081
CCND1	130.016	0.0315061	0.693333	0.0454416	0.963755	0.99081
CREB3L1	61.3503	0.0196205	0.288243	0.0680692	0.945731	0.99081
SPRY4	59.4668	0.01525	0.345622	0.0441233	0.964806	0.99081
TRAF7	107.832	0.0147844	0.318602	0.0464041	0.962988	0.99081
CHEK2	49.2517	0.0147051	0.238503	0.0616559	0.950837	0.99081
OAS1	64.023	0.0145112	0.355119	0.0408629	0.967405	0.99081
SOS1	74.1827	0.0111176	0.241327	0.0460687	0.963255	0.99081
CCNO	50.3219	-0.00842662	0.177062	-0.0475913	0.962042	0.99081
VHL	44.0812	-0.0118342	0.186522	-0.0634466	0.949411	0.99081
FANCF	49.4801	-0.0126157	0.213372	-0.0591251	0.952852	0.99081
EHHADH	50.6901	-0.0133861	0.224333	-0.0596705	0.952418	0.99081
HACD2	64.8794	-0.0135745	0.282406	-0.0480671	0.961663	0.99081
MAPKAPK2	123.296	-0.0154678	0.376402	-0.0410939	0.967221	0.99081
NUP107	86.2024	-0.0155291	0.281379	-0.0551891	0.955988	0.99081
CTSH	70.2584	-0.0160911	0.348882	-0.0461218	0.963213	0.99081
NSD3	54.4662	-0.0162736	0.252759	-0.0643838	0.948665	0.99081
ANLN	65.0323	-0.0195294	0.36399	-0.0536538	0.957211	0.99081
HLA-DRB4	53.6617	-0.0197417	0.340635	-0.0579556	0.953784	0.99081
ERO1A	230.011	-0.0209815	0.497275	-0.042193	0.966345	0.99081
MCM2	61.059	-0.0209881	0.336809	-0.0623146	0.950312	0.99081
RHOB	241.372	-0.0239771	0.556071	-0.0431187	0.965607	0.99081
NDUFA6	77.5368	-0.0257667	0.398211	-0.0647062	0.948408	0.99081
CAPN2	260.672	-0.0344502	0.633206	-0.0544059	0.956612	0.99081
CDKN1B	108.068	0.0130765	0.350009	0.0373604	0.970198	0.991671
CBL	54.0967	0.00912827	0.23959	0.0380996	0.969608	0.991671
ACVR1B	64.4266	0.00871951	0.260462	0.0334771	0.973294	0.992045
MAP2K4	50.9155	0.00601141	0.180915	0.0332278	0.973493	0.992045
BRD3	51.3838	-0.00673095	0.198274	-0.0339477	0.972919	0.992045
CASP1	53.9307	0.00557263	0.184571	0.0301923	0.975914	0.993515
DNAJC14	73.5499	-0.00560639	0.218914	-0.02561	0.979568	0.995556
ID2	64.8865	-0.00875872	0.34726	-0.0252224	0.979878	0.995556
MUC1	256.772	0.0157139	0.814858	0.0192843	0.984614	0.996748
EIF4EBP1	157.505	0.0105764	0.640759	0.016506	0.986831	0.996748
NR3C1	76.7148	0.00650028	0.32392	0.0200675	0.98399	0.996748
MAP2K2	125.329	0.00504692	0.330615	0.0152652	0.987821	0.996748
TFE3	76.3331	0.00353438	0.240162	0.0147167	0.988258	0.996748
WIPF1	43.6289	-0.00224021	0.197634	-0.0113351	0.990956	0.996748
EPHA2	44.7135	-0.0027316	0.267179	-0.0102239	0.991843	0.996748
SERINC1	71.6804	-0.00317646	0.240211	-0.0132236	0.989449	0.996748
PIK3CB	63.4162	-0.00318444	0.25109	-0.0126825	0.989881	0.996748
ATM	55.7864	-0.00336715	0.220576	-0.0152653	0.987821	0.996748
TYMP	130.653	-0.00950222	0.574215	-0.0165482	0.986797	0.996748
RPS6	978.395	0.00479288	0.626429	0.00765111	0.993895	0.997572
H3-5	196.68	0.00337139	0.50057	0.0067351	0.994626	0.997572
TNC	59.4582	0.00189867	0.367533	0.00516598	0.995878	0.997842
TAB1	46.5936	-0.00048842	0.188015	-0.00259777	0.997927	0.99891
FADD	54.423	-6.96564e-05	0.190352	-0.000365934	0.999708	0.999708
CALML5	112.088	2.37475	0.782419	3.03513	NA	NA
IFITM1	84.4664	1.59948	0.51164	3.12617	NA	NA
MMP1	57.5322	1.30426	0.474656	2.74781	NA	NA
A2M	69.4659	1.21287	0.47438	2.55675	NA	NA
HLA-G	57.6114	1.10508	0.438029	2.52285	NA	NA
FAS	41.7795	0.904869	0.304413	2.97251	0.00295379	NA
FOXA2	66.7638	0.893397	0.510215	1.75102	NA	NA
TAP1	90.9759	0.891914	0.494348	1.80422	NA	NA
TRGC1/2	39.8294	0.828763	0.452551	1.83131	0.067054	NA
HLA-DRB5	39.3526	0.785012	0.34786	2.25669	0.0240273	NA
IHH	39.5845	0.674822	0.353139	1.91093	0.0560142	NA
DLL4	33.4292	0.587758	0.214904	2.73498	0.00623836	NA
IDO1	35.838	0.576969	0.322921	1.78672	0.0739829	NA
BCAT1	60.1906	0.561292	0.618746	0.907145	NA	NA
HERC6	39.678	0.554594	0.247982	2.23643	0.0253238	NA
LRP2	36.8738	0.503745	0.252406	1.99578	0.0459583	NA
SOCS1	41.0292	0.462442	0.292723	1.5798	0.114154	NA
ENG	41.7935	0.436395	0.226783	1.92429	0.0543183	NA
ABCB1	36.6061	0.415997	0.279981	1.4858	0.137331	NA
BATF3	36.7249	0.402544	0.319027	1.26179	0.207026	NA
LGALS9	41.0715	0.384272	0.217241	1.76888	0.0769144	NA
WDR76	39.8987	0.37425	0.246545	1.51798	0.12902	NA
ADH1C	40.9722	0.360991	0.238572	1.51313	0.130247	NA
SMPD3	32.3774	0.351371	0.247381	1.42037	0.155501	NA
MAPK12	39.9312	0.350898	0.253186	1.38593	0.165768	NA
FGF6	40.0492	0.347576	0.251895	1.37985	0.167634	NA
ICAM2	37.9765	0.347138	0.229082	1.51534	0.129685	NA
BMP8A	34.1509	0.3323	0.211386	1.572	0.11595	NA
APOC2	38.6639	0.332029	0.187269	1.77301	0.0762274	NA
ADH1A	37.6701	0.326707	0.210531	1.55182	0.120705	NA
TNFSF15	37.9817	0.313176	0.204418	1.53204	0.125513	NA
PLCB4	39.9208	0.311841	0.223735	1.3938	0.163379	NA
ITGAE	39.4904	0.307687	0.241096	1.2762	0.201885	NA
TOX	35.6279	0.299576	0.291857	1.02645	0.30468	NA
CSF1	38.3564	0.292735	0.269146	1.08765	0.276751	NA
WNT10A	34.401	0.292521	0.238606	1.22596	0.220215	NA
FGF13	41.2013	0.27761	0.239716	1.15808	0.246833	NA
WIF1	33.4724	0.276061	0.233885	1.18033	0.23787	NA
SAMD9	40.8831	0.266061	0.201329	1.32152	0.186327	NA
TNFSF14	40.468	0.259108	0.203334	1.2743	0.202558	NA
POLE2	40.4509	0.250301	0.199658	1.25365	0.209969	NA
HLA-DPA1	41.122	0.248801	0.224405	1.10871	0.267554	NA
GBP1	40.0647	0.244868	0.223455	1.09583	0.273154	NA
HLA-DQA1	32.4143	0.24484	0.224428	1.09095	0.275294	NA
IFIT2	39.2043	0.238388	0.185474	1.28529	0.198691	NA
IL12RB2	13.948	0.237763	0.25381	0.936778	0.348873	NA
CYBB	34.8803	0.236939	0.199121	1.18993	0.234076	NA
UBA7	36.2914	0.235871	0.209545	1.12563	0.260321	NA
IL6	33.2496	0.225686	0.204353	1.10439	0.269423	NA
CDH5	36.8846	0.220662	0.266212	0.828894	0.407164	NA
CTSW	37.368	0.216405	0.206536	1.04779	0.294737	NA
ACTA2	34.2663	0.211849	0.194478	1.08932	0.276013	NA
BRAF	34.3363	0.205486	0.189612	1.08372	0.27849	NA
DLL1	34.9319	0.200262	0.258534	0.774605	0.438573	NA
LTK	39.5102	0.199196	0.20608	0.966594	0.333747	NA
NEIL1	35.8397	0.188916	0.202456	0.933121	0.350757	NA
CD7	36.3729	0.183681	0.207646	0.88459	0.376378	NA
GADL1	35.7617	0.172232	0.212242	0.811488	0.417086	NA
CASP9	39.2008	0.168859	0.191736	0.880683	0.378489	NA
TNFRSF13C	36.5745	0.167988	0.201291	0.83455	0.403971	NA
APC	37.1525	0.167128	0.186058	0.898259	0.369047	NA
CEACAM3	30.7167	0.167027	0.240965	0.693159	0.48821	NA
ITGA9	40.7476	0.167026	0.211451	0.789902	0.429585	NA
ZBTB20	36.6994	0.162501	0.252189	0.644362	0.519341	NA
CSF2	32.9661	0.158942	0.198178	0.802018	0.422542	NA
CDKN2C	38.5735	0.158632	0.199723	0.794261	0.427043	NA
ATG12	39.6201	0.155316	0.180772	0.859182	0.39024	NA
PRF1	36.7557	0.154964	0.233281	0.664279	0.506511	NA
HLA-DMB	39.6978	0.154631	0.19374	0.798139	0.42479	NA
LEPR	37.9732	0.154525	0.205178	0.753125	0.451375	NA
CLEC14A	36.5875	0.151743	0.210519	0.720804	0.47103	NA
F12	41.7094	0.147582	0.211432	0.698011	0.48517	NA
HNF1A	39.2519	0.144097	0.212347	0.67859	0.497398	NA
RSAD2	41.3985	0.136864	0.239545	0.571349	0.567763	NA
FAAP24	36.8442	0.133825	0.190072	0.704077	0.481385	NA
CACNA1H	40.9954	0.127335	0.291293	0.437136	0.662012	NA
PRKX	39.7062	0.127139	0.215803	0.589145	0.555764	NA
FANCB	38.2665	0.125448	0.1915	0.655084	0.512413	NA
EGR2	41.4991	0.123236	0.230688	0.534213	0.593195	NA
HHEX	39.6112	0.120153	0.192883	0.622933	0.533328	NA
TNFSF13	41.8329	0.115832	0.189304	0.611887	0.540613	NA
TFEB	36.2191	0.113481	0.194537	0.583338	0.559666	NA
PPARG	32.9369	0.106185	0.195157	0.544101	0.586372	NA
C5	34.7982	0.105952	0.197388	0.536772	0.591425	NA
FLT3LG	33.3836	0.103764	0.196351	0.52846	0.59718	NA
CXXC4	34.5472	0.102923	0.23447	0.438962	0.660689	NA
RPS6KA6	40.7354	0.101528	0.22338	0.454509	0.649463	NA
PLCE1	39.5415	0.101404	0.19828	0.511421	0.609056	NA
MICA	38.7963	0.0993426	0.290898	0.341504	0.732724	NA
ZNF205	38.6837	0.0991091	0.200107	0.495282	0.620401	NA
GNG7	34.3777	0.0989854	0.20681	0.478631	0.632202	NA
ICOSLG	32.907	0.0903586	0.198601	0.454975	0.649127	NA
CYLD	36.9106	0.0832655	0.202594	0.410997	0.681075	NA
VCAM1	28.9447	0.0797296	0.203435	0.391917	0.695119	NA
IL17RB	39.86	0.0778235	0.22135	0.351586	0.725149	NA
GBP4	41.1193	0.0776717	0.192246	0.404023	0.686196	NA
ROR2	37.2732	0.0764991	0.227042	0.336938	0.736163	NA
TNFSF13B	33.6401	0.0748076	0.199044	0.375835	0.70704	NA
ITGAL	39.4109	0.073764	0.199415	0.369902	0.711456	NA
SGK2	39.383	0.0713937	0.195233	0.365684	0.714601	NA
RRAD	38.9927	0.0708145	0.232059	0.305157	0.760247	NA
CASP10	41.0995	0.070648	0.208038	0.339592	0.734164	NA
ACVR1C	29.6773	0.0705947	0.200031	0.352919	0.724149	NA
CSF1R	37.9556	0.070115	0.213362	0.32862	0.742443	NA
CD8A	34.6197	0.0695759	0.186788	0.372485	0.709532	NA
ZEB2	32.8351	0.0687121	0.190871	0.359993	0.718852	NA
PMCH	35.5044	0.0663323	0.210282	0.315444	0.752425	NA
POU2AF1	35.0557	0.0662338	0.196188	0.337604	0.735662	NA
RUNX1T1	41.2047	0.0636785	0.239293	0.266111	0.790154	NA
PIN1	36.2395	0.0636377	0.205667	0.309422	0.757001	NA
NKG7	40.7599	0.0607959	0.19604	0.310119	0.75647	NA
ANKRD28	35.5439	0.0585702	0.205374	0.285188	0.7755	NA
FPR3	34.9947	0.0566946	0.189069	0.299861	0.764283	NA
NGF	40.091	0.0554282	0.201372	0.275253	0.783122	NA
GZMB	33.6821	0.0542383	0.193896	0.279728	0.779686	NA
CEACAM8	35.6428	0.0536717	0.20492	0.261915	0.793387	NA
DAB2	37.1944	0.0535504	0.221362	0.241913	0.808848	NA
CD22	40.9238	0.0533128	0.198143	0.269062	0.787882	NA
CD4	38.1539	0.0529371	0.206298	0.256606	0.797483	NA
F2RL1	39.0655	0.0525963	0.219149	0.240002	0.810329	NA
CACNA1D	34.3703	0.0509242	0.198018	0.25717	0.797048	NA
JAK2	38.8193	0.0508331	0.188529	0.26963	0.787445	NA
GLUL	34.723	0.0497784	0.196148	0.25378	0.799666	NA
RPS6KA5	40.4003	0.0495234	0.215491	0.229817	0.818234	NA
SPANXB1	33.8183	0.0493341	0.224483	0.219768	0.826052	NA
ESR1	38.9409	0.0490037	0.226564	0.216291	0.828761	NA
C4BPA	33.6395	0.0478227	0.206134	0.231998	0.816539	NA
WT1	28.0177	0.0477286	0.20398	0.233987	0.814995	NA
MAGEB2	31.3956	0.0465506	0.196506	0.236891	0.812741	NA
TNFSF9	33.3184	0.0461366	0.21211	0.217512	0.827809	NA
VEGFD	37.2122	0.0430538	0.204668	0.210359	0.833387	NA
PDCD1	36.7477	0.0421632	0.186946	0.225537	0.821562	NA
HAVCR2	29.8598	0.0412975	0.197042	0.209587	0.83399	NA
SKP1	40.9754	0.0307247	0.214516	0.143228	0.88611	NA
CR2	36.7206	0.0295311	0.195308	0.151203	0.879816	NA
RIMKLA	39.2342	0.0293691	0.208711	0.140717	0.888094	NA
CTSG	32.3872	0.0283288	0.205837	0.137627	0.890535	NA
CYFIP2	38.2559	0.0282846	0.210832	0.134157	0.893278	NA
KYAT1	41.89	0.0263006	0.189715	0.138632	0.889741	NA
KYAT1	41.89	0.0263006	0.189715	0.138632	0.889741	NA
PIK3R5	39.7923	0.025444	0.193997	0.131157	0.895651	NA
MAPK10	40.7851	0.0234337	0.186045	0.125957	0.899766	NA
NPM2	41.6671	0.0228174	0.180522	0.126397	0.899418	NA
LAMP3	36.4571	0.022169	0.220525	0.100528	0.919925	NA
ALKBH2	40.0408	0.021944	0.213212	0.102921	0.918026	NA
TNFSF12	38.2382	0.0215963	0.190138	0.113583	0.909569	NA
IFNL2	35.5825	0.0215674	0.217026	0.0993769	0.920839	NA
MAP2K6	40.468	0.0205935	0.194494	0.105882	0.915676	NA
COL6A3	41.5025	0.0195253	0.209266	0.093304	0.925662	NA
CDH11	34.7617	0.0192889	0.196037	0.0983941	0.921619	NA
ERG	39.9773	0.0185369	0.189346	0.0978994	0.922012	NA
BAG1	41.4686	0.0179602	0.236936	0.0758022	0.939576	NA
KLRC1	36.0883	0.0167752	0.196429	0.085401	0.931943	NA
CCNB3	33.9543	0.0164129	0.192894	0.0850877	0.932192	NA
PTCH1	39.9122	0.0159661	0.184704	0.0864413	0.931116	NA
CD40	34.9628	0.0157862	0.22112	0.0713921	0.943086	NA
FGF14	36.245	0.0143032	0.197375	0.072467	0.94223	NA
IL1RL2	41.8321	0.014246	0.226119	0.0630021	0.949765	NA
HLA-DQA2	34.2537	0.0135194	0.199453	0.0677824	0.945959	NA
CXCL9	30.3693	0.0114424	0.286832	0.0398924	0.968179	NA
CES3	36.0992	0.0108786	0.19658	0.0553394	0.955868	NA
PLA2G3	38.9985	0.00893266	0.19369	0.0461183	0.963216	NA
ULBP2	39.8993	0.00791303	0.203183	0.0389454	0.968934	NA
KAT2B	37.2502	0.007317	0.187111	0.0391051	0.968807	NA
CACNG1	36.4025	0.0057494	0.192687	0.029838	0.976196	NA
NCF4	37.9228	0.00468281	0.189057	0.0247692	0.980239	NA
CACNB2	32.9755	0.00333513	0.20436	0.0163199	0.986979	NA
TNFRSF17	36.6359	0.00142507	0.192646	0.00739738	0.994098	NA
GPSM3	34.0479	0.000668164	0.196561	0.00339926	0.997288	NA
ADORA2A	29.0197	-0.00156026	0.220437	-0.00707807	0.994353	NA
TRAT1	33.3848	-0.00263206	0.194361	-0.0135421	0.989195	NA
PNOC	34.1324	-0.0030553	0.199744	-0.0152961	0.987796	NA
BMP6	36.1281	-0.00434479	0.216393	-0.0200782	0.983981	NA
CREB5	33.5051	-0.00459233	0.19627	-0.023398	0.981333	NA
GHR	38.5867	-0.00486851	0.188748	-0.0257937	0.979422	NA
ICOS	32.5364	-0.00681865	0.198667	-0.034322	0.97262	NA
FAP	38.0453	-0.00708445	0.193263	-0.036657	0.970758	NA
PGR	37.9911	-0.00737988	0.187916	-0.0392723	0.968673	NA
WNT3A	32.9403	-0.0086587	0.203272	-0.0425966	0.966023	NA
EIF5AL1	38.2143	-0.00881389	0.187373	-0.0470393	0.962482	NA
SRR	41.2982	-0.0100267	0.192807	-0.0520039	0.958526	NA
TXK	37.2819	-0.010527	0.200819	-0.0524205	0.958194	NA
S100B	39.426	-0.0109034	0.197876	-0.0551022	0.956057	NA
SLC16A2	33.8268	-0.0123461	0.189644	-0.0651013	0.948093	NA
NUPR1	30.7737	-0.0125569	0.198849	-0.0631478	0.949649	NA
LAIR1	30.5499	-0.0132192	0.198272	-0.066672	0.946843	NA
POU5F1	37.0478	-0.013535	0.195213	-0.0693345	0.944723	NA
WNT5A	34.659	-0.0139389	0.243168	-0.0573222	0.954289	NA
POLD4	38.4861	-0.0146228	0.184966	-0.0790565	0.936988	NA
TTC30A	40.7036	-0.0161131	0.203614	-0.0791353	0.936925	NA
IKBKB	17.5119	-0.0163424	0.239839	-0.0681392	0.945675	NA
CFP	37.2847	-0.0166502	0.19868	-0.083804	0.933212	NA
HGF	32.5423	-0.0171048	0.201818	-0.0847536	0.932457	NA
KDR	36.0893	-0.0173252	0.210408	-0.0823409	0.934376	NA
HLA-DOA	33.2752	-0.0175082	0.191624	-0.0913674	0.927201	NA
TPSB2	34.9288	-0.0175948	0.207072	-0.0849695	0.932286	NA
C5AR1	34.7313	-0.0176214	0.194121	-0.0907752	0.927671	NA
TICAM2	38.7863	-0.0184172	0.195168	-0.0943658	0.924819	NA
LAMP2	35.9853	-0.0199837	0.197295	-0.101288	0.919322	NA
ANGPT1	31.6714	-0.0216695	0.196941	-0.11003	0.912386	NA
TPTE	34.7491	-0.0224616	0.196478	-0.114321	0.908983	NA
TNFRSF1B	36.728	-0.0231037	0.1896	-0.121855	0.903014	NA
MS4A4A	35.6093	-0.023306	0.199207	-0.116994	0.906865	NA
MEF2C	33.367	-0.0233824	0.207117	-0.112895	0.910114	NA
CD28	40.8799	-0.024211	0.187815	-0.128909	0.89743	NA
C3AR1	34.8593	-0.0250946	0.190312	-0.131861	0.895095	NA
FUT4	41.4923	-0.0257682	0.185036	-0.139261	0.889244	NA
CARD9	34.597	-0.0266859	0.193237	-0.138099	0.890162	NA
FZD2	39.7731	-0.0287663	0.198008	-0.145278	0.884491	NA
CCL3L1	32.2938	-0.0291152	0.204649	-0.142269	0.886867	NA
IFNA7	34.7457	-0.0306202	0.204292	-0.149885	0.880856	NA
GRIA3	33.606	-0.0312972	0.211837	-0.147741	0.882547	NA
AR	28.4912	-0.0316191	0.206012	-0.153482	0.878018	NA
FGF7	35.1555	-0.0324942	0.202152	-0.160741	0.872297	NA
ICAM5	38.3158	-0.0333972	0.2044	-0.163391	0.87021	NA
WRN	41.7506	-0.0345599	0.210708	-0.164018	0.869717	NA
CSF3R	30.5251	-0.0355687	0.199304	-0.178465	0.858358	NA
CYP4A11	35.0037	-0.0359315	0.200008	-0.17965	0.857427	NA
LILRA1	38.0554	-0.036038	0.194291	-0.185485	0.852849	NA
PRMT8	39.3219	-0.0361031	0.188268	-0.191764	0.847927	NA
DLL3	41.5639	-0.0361054	0.213758	-0.168908	0.865869	NA
PRKAA2	41.0421	-0.036503	0.189155	-0.192979	0.846975	NA
EFNA2	35.7381	-0.0373662	0.198147	-0.188578	0.850423	NA
COLEC12	35.2601	-0.038038	0.192401	-0.197702	0.843278	NA
HES5	41.6799	-0.0383281	0.192656	-0.198946	0.842305	NA
CCL27	26.9333	-0.0389626	0.206729	-0.188472	0.850506	NA
HLA-DQB1	39.9244	-0.0417497	0.190427	-0.219243	0.826461	NA
LBP	33.6341	-0.041792	0.201807	-0.207089	0.83594	NA
KLRD1	38.7548	-0.0428363	0.18869	-0.227019	0.820409	NA
PRL	35.5562	-0.0437815	0.203708	-0.214923	0.829827	NA
BIRC7	30.3467	-0.046173	0.220569	-0.209336	0.834186	NA
BMPR1B	34.4634	-0.0464383	0.192602	-0.24111	0.80947	NA
PKMYT1	36.543	-0.0464891	0.203872	-0.228031	0.819622	NA
PRKCG	41.5549	-0.0475309	0.185736	-0.255905	0.798024	NA
LCK	32.8795	-0.0480099	0.213629	-0.224734	0.822186	NA
BLNK	37.6982	-0.04922	0.200153	-0.245912	0.80575	NA
KLRF1	38.6809	-0.0496421	0.205899	-0.241099	0.809478	NA
TMEM140	36.6247	-0.0500126	0.191707	-0.26088	0.794185	NA
RELN	37.4095	-0.0507701	0.19217	-0.264194	0.791631	NA
SPA17	39.8538	-0.0512246	0.187397	-0.273348	0.784586	NA
GZMH	34.6918	-0.0512248	0.189294	-0.27061	0.786691	NA
SIGLEC1	37.8043	-0.0516839	0.19222	-0.268879	0.788023	NA
MAPK8IP2	36.5356	-0.0516975	0.184357	-0.280421	0.779155	NA
SPACA3	38.3321	-0.0521912	0.195041	-0.26759	0.789015	NA
LY96	35.6961	-0.0525279	0.187404	-0.280292	0.779253	NA
BST1	31.9746	-0.0527493	0.198988	-0.265088	0.790942	NA
CXCR4	40.2064	-0.0527868	0.294412	-0.179296	0.857706	NA
MAPT	33.4558	-0.0530395	0.205637	-0.257928	0.796463	NA
COL24A1	37.8033	-0.0536117	0.188488	-0.28443	0.776081	NA
C6	32.6547	-0.0538728	0.197807	-0.27235	0.785353	NA
BBC3	37.827	-0.0542494	0.195407	-0.277622	0.781302	NA
CD207	37.9019	-0.0547473	0.184642	-0.296506	0.766844	NA
CCL5	30.2985	-0.0549513	0.199978	-0.274787	0.78348	NA
CDC14A	37.7252	-0.0552599	0.215154	-0.256839	0.797303	NA
ADH1B	28.3713	-0.055383	0.222127	-0.24933	0.803106	NA
NFATC2	41.9944	-0.056283	0.185649	-0.303169	0.761761	NA
PLA2G2A	35.7693	-0.0568174	0.199311	-0.285069	0.775591	NA
IRF8	36.8644	-0.0571127	0.187259	-0.304993	0.760371	NA
ADH6	36.0875	-0.0577169	0.193757	-0.297883	0.765792	NA
TRBC1/2	35.6128	-0.0586257	0.214665	-0.273104	0.784774	NA
C7	36.7903	-0.0587855	0.196528	-0.29912	0.764849	NA
TSLP	37.8896	-0.058789	0.200491	-0.293224	0.769351	NA
GRIN2A	33.0268	-0.0588751	0.20663	-0.284929	0.775698	NA
ITGB7	37.5099	-0.0600106	0.186446	-0.321866	0.747554	NA
CD5	38.3663	-0.0600741	0.189325	-0.317306	0.751011	NA
TNFRSF4	38.0083	-0.0602488	0.19065	-0.316017	0.751989	NA
FGF9	36.0568	-0.0604082	0.202443	-0.298395	0.765401	NA
PECAM1	37.6691	-0.0613752	0.223852	-0.274178	0.783948	NA
FGF23	36.3162	-0.0634536	0.213748	-0.296862	0.766572	NA
SOX10	37.3997	-0.0636123	0.187605	-0.339075	0.734553	NA
PTPRC	31.185	-0.0647459	0.195286	-0.331543	0.740234	NA
GRIN1	36.4161	-0.0655727	0.1996	-0.32852	0.742519	NA
BCL2A1	31.1564	-0.0660106	0.198957	-0.331782	0.740054	NA
CR1	37.4391	-0.066568	0.18657	-0.356799	0.721242	NA
CD209	34.3441	-0.0669018	0.195792	-0.341698	0.732578	NA
FPR1	39.0693	-0.0679869	0.184947	-0.367602	0.71317	NA
BID	38.4977	-0.0689276	0.201078	-0.342791	0.731756	NA
TREM2	34.1423	-0.0701112	0.19821	-0.353723	0.723547	NA
CCL19	31.3584	-0.0707776	0.207734	-0.340712	0.73332	NA
ACOT12	35.7356	-0.0708218	0.19484	-0.363486	0.716242	NA
LAIR2	40.5455	-0.0714065	0.210867	-0.338633	0.734886	NA
FANCE	39.7411	-0.0715194	0.188873	-0.378663	0.704938	NA
CD300A	40.9454	-0.0716882	0.191533	-0.374286	0.708191	NA
SPIB	39.0157	-0.0723438	0.192523	-0.375768	0.707089	NA
SIRPB2	35.6828	-0.0723608	0.189417	-0.382018	0.702448	NA
CCL14	34.864	-0.0723946	0.191331	-0.378373	0.705153	NA
LEF1	30.1406	-0.0726621	0.198153	-0.366697	0.713845	NA
FGF12	37.1667	-0.0731944	0.203649	-0.359415	0.719285	NA
FUT7	30.9947	-0.0735989	0.199457	-0.368997	0.71213	NA
AMER1	32.4201	-0.0740616	0.196233	-0.377417	0.705864	NA
MPPED1	36.7236	-0.0749278	0.199678	-0.375243	0.70748	NA
IL7	38.8601	-0.0756968	0.188151	-0.402319	0.687449	NA
PDGFRB	36.7533	-0.0760696	0.188438	-0.403684	0.686445	NA
GAS1	36.726	-0.0762077	0.187297	-0.406882	0.684095	NA
CMA1	40.2099	-0.0770402	0.186586	-0.412893	0.679685	NA
ROBO4	36.4147	-0.0774048	0.19678	-0.393357	0.694056	NA
IL34	34.6782	-0.0775889	0.19422	-0.39949	0.689532	NA
COL6A6	35.546	-0.0776862	0.190929	-0.406885	0.684092	NA
RAG1	40.2527	-0.0790006	0.195765	-0.403549	0.686544	NA
RASGRP1	38.1057	-0.0790053	0.203758	-0.38774	0.698208	NA
MAGEC2	36.712	-0.0791891	0.216894	-0.365106	0.715033	NA
FOXM1	34.7788	-0.0805349	0.472484	-0.17045	0.864656	NA
PPP2R2C	37.7933	-0.0812391	0.188247	-0.431555	0.666065	NA
C8G	24.2556	-0.081273	0.220261	-0.368985	0.712139	NA
DKK1	40.5141	-0.0864492	0.311227	-0.277769	0.78119	NA
MFNG	35.4028	-0.086498	0.196087	-0.441121	0.659126	NA
FGF5	41.824	-0.0872053	0.222274	-0.392333	0.694812	NA
FOLH1	41.2917	-0.0906971	0.19161	-0.473343	0.635968	NA
KIR3DL2	33.8167	-0.0911674	0.22192	-0.410813	0.68121	NA
FLT3	39.5082	-0.0917178	0.202195	-0.453611	0.650109	NA
NAT8L	41.6568	-0.0939452	0.199331	-0.471302	0.637425	NA
IRGM	36.2218	-0.0947749	0.190322	-0.497971	0.618505	NA
SNAI1	38.4089	-0.095216	0.236169	-0.403168	0.686824	NA
FGF2	38.3539	-0.0968518	0.199586	-0.485263	0.62749	NA
TLR10	40.9533	-0.0988071	0.203823	-0.484769	0.62784	NA
GIMAP4	38.2215	-0.0995761	0.198531	-0.501564	0.615974	NA
FCRL2	40.2202	-0.0998378	0.230758	-0.432652	0.665267	NA
CCR7	30.6347	-0.100279	0.214992	-0.466432	0.640906	NA
PPP3CC	40.8247	-0.100983	0.202136	-0.499578	0.617372	NA
HSD11B1	36.176	-0.101221	0.191638	-0.528188	0.597369	NA
LIG4	36.4255	-0.101744	0.187202	-0.543496	0.586788	NA
JAML	34.305	-0.102626	0.201489	-0.50934	0.610514	NA
SOST	33.9701	-0.104101	0.200607	-0.518931	0.603809	NA
LEP	32.621	-0.104142	0.204393	-0.509516	0.610391	NA
RASGRF2	40.2904	-0.104374	0.187834	-0.55567	0.578436	NA
GZMK	32.3638	-0.10479	0.203387	-0.515224	0.606397	NA
BRCA2	33.6143	-0.104849	0.194051	-0.540317	0.588978	NA
SPN	36.1006	-0.105316	0.19451	-0.541445	0.588201	NA
IL4	36.5952	-0.10635	0.241787	-0.43985	0.660046	NA
PPARGC1B	34.6892	-0.106791	0.204299	-0.522719	0.60117	NA
LDHA	40.4648	-0.107409	0.204762	-0.524553	0.599894	NA
LILRB4	39.1647	-0.108061	0.206544	-0.523189	0.600843	NA
ZAP70	28.5425	-0.108435	0.208735	-0.519485	0.603423	NA
TLX1	34.4108	-0.108534	0.204106	-0.531751	0.594898	NA
SIGLEC8	37.9829	-0.108671	0.190766	-0.569657	0.56891	NA
MPL	34.6499	-0.108791	0.200643	-0.542213	0.587672	NA
ITGA4	36.1193	-0.109429	0.198758	-0.550562	0.581934	NA
CLEC7A	39.3577	-0.111006	0.20978	-0.529154	0.596699	NA
POU2F2	37.8268	-0.111165	0.191804	-0.579578	0.562199	NA
FZD9	32.3871	-0.111345	0.204681	-0.543991	0.586447	NA
STAT4	36.4578	-0.111435	0.202364	-0.550666	0.581862	NA
MYCN	40.2697	-0.111466	0.203125	-0.548759	0.583171	NA
ENTPD1	34.1085	-0.111572	0.197843	-0.563946	0.572791	NA
MSR1	32.0758	-0.112187	0.192743	-0.582057	0.560529	NA
TNF	40.7014	-0.112207	0.186119	-0.602875	0.546592	NA
PAX5	41.1905	-0.112559	0.199291	-0.564798	0.572211	NA
MAPK11	41.3434	-0.113202	0.19315	-0.586084	0.557819	NA
CD3D	38.1911	-0.115195	0.191153	-0.602634	0.546753	NA
NFKBIE	34.5353	-0.115891	0.192406	-0.602326	0.546957	NA
FCER1G	41.3242	-0.115925	0.208986	-0.554701	0.579099	NA
MMRN2	36.5008	-0.116174	0.200049	-0.58073	0.561423	NA
TRAC	27.7372	-0.116865	0.203926	-0.573074	0.566595	NA
CD1E	35.5271	-0.117836	0.195394	-0.60307	0.546462	NA
TSHR	36.8306	-0.11821	0.201195	-0.587537	0.556843	NA
CD86	35.0147	-0.11842	0.193557	-0.61181	0.540663	NA
PTGER4	39.0277	-0.118592	0.187571	-0.632253	0.527222	NA
RPA3	37.0244	-0.119057	0.196818	-0.604906	0.545242	NA
SEMG1	34.679	-0.119085	0.200371	-0.59432	0.552298	NA
IFNA8	33.3597	-0.119351	0.19306	-0.618206	0.53644	NA
CD79A	37.6269	-0.119743	0.196447	-0.609543	0.542165	NA
KRT1	41.1645	-0.12003	0.194897	-0.615863	0.537985	NA
PLAT	38.0026	-0.12033	0.190067	-0.633092	0.526674	NA
TERT	41.5754	-0.122276	0.186451	-0.655806	0.511949	NA
AMBP	27.3545	-0.122361	0.205568	-0.595236	0.551686	NA
HMGN5	35.9666	-0.123548	0.204434	-0.604344	0.545615	NA
IL21R	38.8783	-0.124132	0.18956	-0.654841	0.51257	NA
CLEC5A	38.2525	-0.124243	0.201846	-0.615534	0.538202	NA
NANOG	35.8012	-0.124638	0.219897	-0.566802	0.570849	NA
AFDN	39.4232	-0.126121	0.196718	-0.641125	0.521441	NA
SPO11	36.4325	-0.126343	0.197242	-0.640552	0.521814	NA
IL23R	41.9976	-0.12835	0.195353	-0.657015	0.511171	NA
TAL1	37.6667	-0.128968	0.210574	-0.612456	0.540236	NA
GIMAP6	41.8728	-0.129153	0.195305	-0.661288	0.508427	NA
LEFTY1	37.2101	-0.129363	0.207365	-0.623842	0.532732	NA
CD96	37.1182	-0.129805	0.195597	-0.663636	0.506923	NA
SAMSN1	32.9577	-0.130506	0.192582	-0.677664	0.497985	NA
NODAL	36.5789	-0.130698	0.210256	-0.621611	0.534198	NA
CASP12	32.2804	-0.131147	0.197234	-0.66493	0.506095	NA
APLNR	27.8034	-0.131182	0.208969	-0.627761	0.530161	NA
ALKBH3	37.7659	-0.131614	0.208459	-0.631364	0.527803	NA
CYP8B1	33.3519	-0.132045	0.20089	-0.657298	0.51099	NA
MLANA	34.6838	-0.132947	0.199295	-0.667083	0.504719	NA
FAM124B	35.0117	-0.134155	0.202544	-0.662351	0.507746	NA
FCGR2A	40.544	-0.134345	0.203612	-0.65981	0.509376	NA
GZMM	35.6188	-0.134908	0.203793	-0.661987	0.50798	NA
CT45A1	37.778	-0.136422	0.209268	-0.651902	0.514465	NA
CDKN2B	35.2337	-0.136532	0.207114	-0.659213	0.509759	NA
TWIST1	36.1969	-0.137213	0.190677	-0.71961	0.471765	NA
CAMK2B	34.1153	-0.137843	0.194667	-0.708095	0.478886	NA
FGF18	33.9532	-0.137964	0.194576	-0.709051	0.478293	NA
ACTR3B	37.2486	-0.138123	0.208035	-0.663943	0.506726	NA
CLEC6A	38.1472	-0.138593	0.199878	-0.693386	0.488067	NA
OTOA	37.3461	-0.138912	0.205299	-0.676635	0.498638	NA
TNR	36.9737	-0.139438	0.211132	-0.660428	0.508979	NA
ESR2	37.86	-0.144096	0.198602	-0.72555	0.468115	NA
HLA-DOB	34.7369	-0.145199	0.200945	-0.722584	0.469936	NA
FAM30A	34.4256	-0.145465	0.193556	-0.751541	0.452327	NA
EOMES	34.6797	-0.145867	0.214776	-0.679159	0.497037	NA
MAGEA4	40.1198	-0.146713	0.195912	-0.748871	0.453935	NA
CCND2	38.5406	-0.146897	0.1916	-0.76669	0.443266	NA
MMP11	37.6663	-0.149693	0.18816	-0.795563	0.426286	NA
IL1RAPL2	34.5438	-0.150333	0.194493	-0.772951	0.439551	NA
DIPK2B	30.4703	-0.150676	0.202124	-0.745463	0.455992	NA
CAMP	35.1466	-0.151023	0.191528	-0.788518	0.430394	NA
VTCN1	36.2989	-0.152863	0.211669	-0.722178	0.470185	NA
ADAM12	35.9831	-0.153746	0.271043	-0.567237	0.570553	NA
CCL25	32.2001	-0.154768	0.204315	-0.757496	0.448753	NA
CD6	33.2707	-0.154888	0.204585	-0.757084	0.449	NA
SIGLEC5	35.6256	-0.154941	0.196864	-0.787044	0.431256	NA
SIGLEC5	35.6256	-0.154941	0.196864	-0.787044	0.431256	NA
IL24	38.8312	-0.155013	0.184705	-0.839245	0.401332	NA
APOC3	35.2097	-0.155337	0.198538	-0.782402	0.433978	NA
NOS1	36.5543	-0.155506	0.197983	-0.78545	0.43219	NA
CCR5	35.7452	-0.156135	0.192005	-0.813181	0.416114	NA
SLAMF7	36.3517	-0.156428	0.244222	-0.640513	0.521839	NA
GDF6	40.2023	-0.156678	0.184561	-0.848922	0.395925	NA
FCER1A	38.6441	-0.156812	0.218232	-0.718556	0.472415	NA
PTPN5	41.7647	-0.157611	0.187497	-0.840605	0.400569	NA
ITGAX	41.3691	-0.158245	0.211486	-0.748253	0.454308	NA
RXRG	33.8634	-0.158482	0.198257	-0.799376	0.424072	NA
INPP5D	39.3496	-0.159162	0.190826	-0.834068	0.404243	NA
FGF4	38.0621	-0.159478	0.202338	-0.788174	0.430595	NA
COL4A3	37.1327	-0.159652	0.188033	-0.849064	0.395846	NA
IL5RA	38.7136	-0.159892	0.201336	-0.794156	0.427105	NA
FZD3	41.6956	-0.164799	0.262096	-0.628774	0.529497	NA
UTY	28.7077	-0.164861	0.237908	-0.69296	0.488335	NA
MYCT1	39.7351	-0.166108	0.191365	-0.868019	0.385384	NA
BAIAP3	39.5807	-0.166439	0.282728	-0.58869	0.556069	NA
TNFRSF8	37.4825	-0.167222	0.201756	-0.828833	0.407199	NA
TTR	37.7472	-0.167637	0.204695	-0.818961	0.412809	NA
ALK	31.683	-0.167694	0.203711	-0.823194	0.410398	NA
CACNA2D2	31.6448	-0.16831	0.212012	-0.793873	0.427269	NA
CD33	37.2686	-0.168594	0.1912	-0.881766	0.377903	NA
TNFRSF10D	33.471	-0.170516	0.252853	-0.674369	0.500077	NA
AKT3	35.0669	-0.171239	0.261785	-0.654121	0.513034	NA
IL5	35.8047	-0.172795	0.200256	-0.862867	0.38821	NA
CHAD	32.3008	-0.173115	0.207367	-0.834824	0.403817	NA
IRF4	34.6073	-0.173141	0.200054	-0.865471	0.38678	NA
ITGA8	35.0042	-0.173207	0.19403	-0.892684	0.372026	NA
TIE1	40.4296	-0.17342	0.196003	-0.884783	0.376273	NA
IRF1	38.5384	-0.173658	0.190633	-0.910954	0.36232	NA
FCGR3B	35.8974	-0.173876	0.220427	-0.788816	0.43022	NA
COL11A2	34.5045	-0.173931	0.194404	-0.894687	0.370954	NA
CXCR6	28.9815	-0.175048	0.21059	-0.831225	0.405847	NA
DEFB134	27.7757	-0.176622	0.210812	-0.837815	0.402134	NA
CD38	40.9832	-0.176737	0.19671	-0.898464	0.368938	NA
PITX2	41.0318	-0.176741	0.222346	-0.794893	0.426676	NA
NFAM1	36.1609	-0.177291	0.193178	-0.91776	0.358745	NA
FOXL2	38.1929	-0.17736	0.196272	-0.903646	0.366183	NA
C2	31.6886	-0.177998	0.207403	-0.858221	0.39077	NA
TNN	32.9149	-0.178022	0.204507	-0.870492	0.384032	NA
PAX8	40.1697	-0.178194	0.201652	-0.883669	0.376875	NA
EFNA3	41.6552	-0.179068	0.195486	-0.916015	0.359659	NA
KLRK1	38.9114	-0.179139	0.193856	-0.924083	0.355443	NA
IL15RA	14.0008	-0.179851	0.257756	-0.697758	0.485328	NA
TCL1A	40.2312	-0.181701	0.188073	-0.966115	0.333987	NA
SERPINB2	32.035	-0.183473	0.202284	-0.907004	0.364405	NA
ITGA7	41.5435	-0.184803	0.209552	-0.881896	0.377833	NA
CACNA1G	34.3162	-0.188132	0.19618	-0.958979	0.337569	NA
APOB	38.2959	-0.189657	0.250445	-0.757281	0.448882	NA
CCL8	39.9372	-0.191542	0.195826	-0.978123	0.328013	NA
CLEC4A	36.3076	-0.192691	0.208442	-0.924436	0.35526	NA
APOE	35.8137	-0.19278	0.203387	-0.947851	0.343205	NA
IRAK2	39.9821	-0.193544	0.191373	-1.01134	0.311852	NA
LAT	41.0277	-0.195451	0.210308	-0.929353	0.352706	NA
GLI1	37.1542	-0.195847	0.199845	-0.979996	0.327088	NA
EBI3	35.0017	-0.197028	0.193619	-1.01761	0.308864	NA
DDX43	32.1754	-0.197169	0.208182	-0.9471	0.343588	NA
RASGRF1	38.4733	-0.198137	0.192615	-1.02867	0.303637	NA
NLRP3	40.0327	-0.198219	0.192822	-1.02799	0.303955	NA
SNCA	39.1915	-0.198574	0.190307	-1.04344	0.296744	NA
CCL28	39.6406	-0.198727	0.202908	-0.979392	0.327386	NA
CD70	39.2818	-0.199398	0.194119	-1.0272	0.304327	NA
HOXA10	36.5677	-0.200199	0.191609	-1.04484	0.296099	NA
FCGR2B	37.0275	-0.200835	0.199578	-1.0063	0.314271	NA
NOD2	36.7961	-0.202277	0.198393	-1.01958	0.30793	NA
SSX4	38.9811	-0.202536	0.193543	-1.04646	0.295348	NA
IRF5	32.2307	-0.203481	0.244801	-0.831208	0.405856	NA
MAGEA1	40.6145	-0.204204	0.183023	-1.11573	0.264539	NA
ZIC2	35.2021	-0.205054	0.204528	-1.00257	0.316068	NA
RASGRP2	35.6443	-0.205296	0.189018	-1.08612	0.277426	NA
CTAGE1	35.6511	-0.205326	0.204964	-1.00176	0.316457	NA
IL18RAP	36.6875	-0.206804	0.209406	-0.987574	0.323361	NA
FZD10	35.6238	-0.207084	0.202348	-1.02341	0.306116	NA
CXCL5	38.0244	-0.207349	0.200398	-1.03468	0.300816	NA
PPP2R1A	34.3238	-0.207363	0.208926	-0.992519	0.320944	NA
ID4	39.3808	-0.207619	0.195553	-1.0617	0.28837	NA
SHC4	35.4065	-0.207764	0.194744	-1.06686	0.286035	NA
SELPLG	34.5436	-0.207869	0.196877	-1.05583	0.291044	NA
CD8B	38.7336	-0.208704	0.213594	-0.977107	0.328516	NA
FGF21	37.2871	-0.20978	0.195224	-1.07456	0.28257	NA
WNT5B	32.7999	-0.210783	0.210882	-0.99953	0.317538	NA
FOXO4	41.0788	-0.21091	0.193118	-1.09213	0.274774	NA
SFRP2	35.114	-0.211038	0.189394	-1.11428	0.26516	NA
WNT10B	33.6336	-0.214644	0.203221	-1.05621	0.29087	NA
MAGEC1	34.5567	-0.214984	0.206558	-1.04079	0.297974	NA
APOM	34.7582	-0.215201	0.192163	-1.11988	0.262763	NA
CXCL3	32.8549	-0.216215	0.195992	-1.10318	0.269947	NA
REN	35.1096	-0.219132	0.207189	-1.05764	0.290219	NA
IKBKE	14.3119	-0.220146	0.260506	-0.84507	0.398072	NA
IL33	37.2781	-0.221946	0.195394	-1.13589	0.256003	NA
CXCL13	28.347	-0.222593	0.212439	-1.0478	0.294732	NA
PALMD	39.7214	-0.224043	0.194891	-1.14958	0.250318	NA
FZD4	41.5219	-0.224119	0.193303	-1.15942	0.246285	NA
IL1RN	32.6386	-0.224402	0.195789	-1.14614	0.251736	NA
SLAMF1	38.3225	-0.225612	0.2039	-1.10649	0.268516	NA
CD69	39.1592	-0.225768	0.204092	-1.10621	0.268638	NA
FGF19	37.2515	-0.226222	0.211302	-1.07061	0.284345	NA
GATA1	38.7592	-0.226306	0.201107	-1.1253	0.260461	NA
PRKCB	34.0079	-0.226763	0.209783	-1.08094	0.279724	NA
CACNA1C	36.4087	-0.226899	0.206017	-1.10136	0.270739	NA
ROPN1	39.7918	-0.228649	0.206249	-1.1086	0.267601	NA
S100A7	40.7704	-0.230126	0.196452	-1.17141	0.241434	NA
SOX17	37.1448	-0.230252	0.190097	-1.21123	0.225806	NA
WNT7A	26.5492	-0.230549	0.212496	-1.08496	0.277941	NA
CD1C	34.9523	-0.23098	0.204605	-1.12891	0.258937	NA
MPO	39.8132	-0.231511	0.194013	-1.19328	0.232761	NA
PTCRA	37.2635	-0.23235	0.195125	-1.19077	0.233742	NA
PF4	36.0289	-0.233818	0.200415	-1.16667	0.243343	NA
GATA3	41.0259	-0.236154	0.248059	-0.952009	0.341092	NA
EGF	39.2582	-0.23617	0.198712	-1.1885	0.234635	NA
ITGB3	38.6982	-0.237214	0.200127	-1.18532	0.235893	NA
CYP4A22	38.366	-0.238169	0.197437	-1.20631	0.227699	NA
NOS2	40.0548	-0.238561	0.200093	-1.19225	0.233162	NA
PRDM1	41.0692	-0.238779	0.18721	-1.27546	0.202147	NA
BMP2	38.6114	-0.239828	0.308686	-0.776933	0.437198	NA
LEFTY2	33.2014	-0.240045	0.205146	-1.17012	0.241953	NA
SH2D1B	32.7075	-0.242282	0.207038	-1.17023	0.24191	NA
LTF	28.7495	-0.243661	0.216155	-1.12725	0.259637	NA
DMBT1	32.9421	-0.244266	0.220036	-1.11012	0.266948	NA
BDNF	29.5735	-0.244421	0.206236	-1.18516	0.235956	NA
TBX21	38.2307	-0.24471	0.195046	-1.25463	0.209615	NA
FLT1	40.9597	-0.245151	0.189186	-1.29582	0.195037	NA
LOXL2	38.8422	-0.24521	0.222726	-1.10095	0.27092	NA
HMGA2	27.9909	-0.2453	0.32486	-0.755094	0.450193	NA
USP9Y	31.8143	-0.246096	0.210194	-1.17081	0.241676	NA
IFNGR2	38.0485	-0.24644	0.323891	-0.760871	0.446734	NA
TRAF1	35.4807	-0.247251	0.218411	-1.13205	0.257615	NA
PLA1A	33.9285	-0.247761	0.209003	-1.18544	0.235843	NA
CLECL1	36.5988	-0.250118	0.206276	-1.21254	0.225307	NA
CCL18	41.763	-0.25063	0.209187	-1.19811	0.230872	NA
IL26	38.7941	-0.250769	0.196873	-1.27376	0.202748	NA
KIR2DS2	33.326	-0.252224	0.213775	-1.17986	0.238057	NA
SMAD9	32.39	-0.252426	0.203264	-1.24187	0.214286	NA
SRD5A2	37.5951	-0.252879	0.192997	-1.31028	0.190103	NA
APH1B	33.8076	-0.258333	0.19746	-1.30829	0.190777	NA
TTPA	30.2547	-0.258952	0.199829	-1.29587	0.19502	NA
KLRG1	31.9679	-0.260152	0.202347	-1.28568	0.198556	NA
CLEC4E	34.7644	-0.260995	0.197704	-1.32013	0.186791	NA
OLR1	31.8883	-0.263815	0.24706	-1.06782	0.285602	NA
PTTG2	41.2872	-0.265792	0.19003	-1.39868	0.161908	NA
PRM1	32.4822	-0.265895	0.201611	-1.31885	0.187219	NA
HAMP	34.5064	-0.268014	0.211366	-1.26801	0.204795	NA
IRAK3	38.6578	-0.272213	0.199484	-1.36458	0.172384	NA
CD3G	41.4407	-0.273435	0.189026	-1.44655	0.148023	NA
PAX3	37.0403	-0.276965	0.197309	-1.40371	0.160406	NA
NCR1	36.9352	-0.277108	0.194383	-1.42558	0.15399	NA
LILRB1	34.8503	-0.277519	0.199132	-1.39365	0.163425	NA
CXCL6	31.1284	-0.280332	0.222731	-1.25861	0.20817	NA
NFATC1	41.1888	-0.281104	0.198474	-1.41633	0.15668	NA
RUNX3	39.4551	-0.281421	0.211892	-1.32813	0.184134	NA
SPINK5	41.7949	-0.283363	0.189216	-1.49757	0.134246	NA
CHIT1	38.9716	-0.284685	0.263653	-1.07977	0.280246	NA
ITGA2B	36.3998	-0.285009	0.237001	-1.20257	0.229144	NA
CCNA1	33.8497	-0.286135	0.194178	-1.47357	0.140597	NA
SLAMF6	35.8675	-0.286256	0.222421	-1.287	0.198094	NA
SIRPA	40.6795	-0.286321	0.208999	-1.36996	0.170699	NA
IFI16	34.0653	-0.286842	0.224368	-1.27844	0.201093	NA
NOX1	41.0769	-0.288511	0.220693	-1.30729	0.191113	NA
NGFR	40.7184	-0.291661	0.215016	-1.35646	0.174952	NA
CD80	38.1015	-0.297573	0.207793	-1.43206	0.152126	NA
CD84	40.2677	-0.302518	0.201569	-1.50082	0.133403	NA
CD40LG	35.412	-0.307974	0.242788	-1.26849	0.204622	NA
SMC1B	34.7586	-0.320009	0.22056	-1.45089	0.14681	NA
APOA2	31.766	-0.325196	0.234509	-1.38671	0.16553	NA
VEGFC	33.0529	-0.336047	0.22549	-1.4903	0.136146	NA
LILRB2	34.6907	-0.336679	0.216932	-1.552	0.120662	NA
HOXA9	35.9313	-0.337824	0.226254	-1.49312	0.135405	NA
LY9	36.3707	-0.344585	0.224079	-1.53779	0.124101	NA
PRKAR2B	38.0197	-0.345159	0.195829	-1.76255	0.0779767	NA
ARNT2	34.0842	-0.347467	0.268346	-1.29485	0.195372	NA
CD19	40.219	-0.347879	0.236451	-1.47125	0.141223	NA
IL1A	41.748	-0.353438	0.202541	-1.74502	0.0809812	NA
C1S	39.5409	-0.360222	0.508182	-0.708844	0.478421	NA
PRKACG	37.4782	-0.366924	0.25384	-1.44549	0.148319	NA
MS4A2	38.0225	-0.370441	0.218612	-1.69451	0.090168	NA
L1CAM	37.7781	-0.378696	0.205701	-1.841	0.065621	NA
MICB	37.216	-0.385676	0.209418	-1.84166	0.0655249	NA
TNFSF11	37.6867	-0.387668	0.22913	-1.69192	0.090662	NA
IL20RA	39.4747	-0.390662	0.206055	-1.89591	0.0579714	NA
NTRK1	40.3749	-0.397811	0.193258	-2.05844	0.0395476	NA
COL4A5	39.3171	-0.409432	0.285735	-1.43291	0.151885	NA
IFNA1	35.663	-0.411496	0.200961	-2.04764	0.0405952	NA
IL27	28.8387	-0.423107	0.215744	-1.96115	0.0498613	NA
SFRP1	38.3785	-0.427046	0.236887	-1.80274	0.0714286	NA
ADA	34.9851	-0.433869	0.242171	-1.79158	0.0732	NA
LILRB3	36.5069	-0.455917	0.2032	-2.24369	0.0248526	NA
CXCL10	31.4184	-0.456442	0.317791	-1.4363	0.150918	NA
CREB3L4	41.1583	-0.464534	0.281504	-1.65019	0.0989049	NA
LTB	32.1091	-0.469411	0.205425	-2.28507	0.0223088	NA
IL1RL1	38.2209	-0.475984	0.305749	-1.55678	0.119523	NA
SHC2	42.0216	-0.513729	0.234863	-2.18735	0.0287167	NA
IL23A	39.9988	-0.540656	0.297731	-1.81592	0.0693823	NA
DSC3	40.3755	-0.576052	0.284265	-2.02646	0.0427176	NA
LILRA4	34.7603	-0.578528	0.200515	-2.8852	0.00391163	NA
GNLY	41.6807	-0.772129	0.359129	-2.15	0.0315549	NA
ANGPTL4	39.2439	-0.849796	0.499842	-1.70013	0.0891067	NA
IGF1R	27.2241	-0.991633	0.328915	-3.01486	0.002571	NA

## Sheet: Fig2E
Cores MI	Cores HI	Margins MI	Margins HI
0	1.34529	9.9	0.0517
1.03734	0.202891	1.58	0.359
1.0471	0.635844	0.0249	0.0293
0	0	3.88	3.76
0.1274	0	3.68	1.8
2.15054	0.104603	0.209	2.31
0.0483	2.50918	75.6	0.552
0	1.09815	24.4	3.32
0.0432	1.23878	36.6	4.67
0.399018	10.5092		14.7
0.372493	7.73067		0.892
0.0716	0.835004		1.32
0.157	1.28411		17.7
0	1.52521		3.38
9.91678	1.71701		1.03
21.9849	1.02041		0.0638
14.1867	0.742575		0
0.621743	0.851064		0.988
0	0.514832		0.337
0.0323	3.3543		6.18
1.02921	1.47192		5.25
0	0		0
0	0		0
0.46461	0		3.79
0.247525	0		0.949
1.27409	2.72926		0.0186
2.71187	0.02514		3.88
0	0.0593		0.235
0	1.63099
13.1579	0.263348
0.719823	0.221897
0	0.141143
0.2859	3.38032
0	2.59175
3.73315	1.52904
20.3	0.294118
3.25146	0.383408
0.491448	0.418667
0.455496	0.0213
0.272904	0.142349
1.36652	0.620783
0.46319	0
0	0
0.0148	0.892547
0	1.46932
1.86137	0.57047
1.17183	0.411523
1.04134	0.729575
13.3574	5.17039
0.502974	0.158667
1.55474	0
0.510429	0.0649
0.0681	1.74614
0.0146	0.264901
0	0.0373
0.0518	0.103663
0	0.567295
0.2025	0.729908
0	1.21839
0.00997	6.32911
0.09442	1.93405
0.318781	0.385278
0	0.102459
0	0.494163
0	0.772824
1.40924	0
1.34524	1.32013
0.0792	2.7628
0.554939	0
49.8881	0.162075
28.1286	0.0231
2.32523	0.932112
3.10324	0
10.0396	0.816853
2.79112	2.5286
0.0659	0.0601
0.0492	1.28205
2.45467	0
1.77492	0.11655
3.27487	0
5.07187	0
0.777801	0.263783
0.455132	0.0213
0	0
35.1528	0
3.56623	5.47353
0	4.679
0	0.520833
0	1.16146
0.327934	0.1548
4.62301	0.33956
0.286467	0
31.5942	0
2.91959	0.867051
0.331931	12.101
0.1269	9.43471
97.5342	3.10811
19.7446	6.56562
1.13745	9.81424
1.51254	1.0807
7.88643	3.6247
7.789	6.19308
0	2.79062
14.1379	7.68605
21.8049	5.10487
0	0.488766
0.109769	0.730675
0.1287	5.15067
0.1676	0.928705
0	35.4571
3.37764	12.9855
3.7092	0.61008
18.0114	0.0298
20.5882	5.78778
0.00777	0.04684
13.3936	0.126743
5.34048	0
24.3047	0
0.0562	0.16116
0.236218	0.14373
1.27463	1.36924
0.128025	1.70606
1.40341	0.0766
15.4657	0.1907
10.4	0
	0.108903
	0.29274
	0.09324
	0.588235
	5.04202
	2.58856
	3.80334
	6.70249
	0
	4.81473
	1.09775
	0.359146
	2.99539
	0
	0
	0.1104
	0.303324
	1.42646
	4.34437
	9.10009
	0.414937
	18.8127
	7.05987
	0.82673
	19.4135
	1.89573
	18.0639
	48.3768
	0.168235
	0.034
	0.284918
	0.247312
	0.171674
	3.39032
	0.612843
	0.629778
	1.58383
	0
	0
	0.657574
	2.81961
	0.0486
	0
	1.03806
	15.5506
	3.58965
	0.38866
	22.1971
	1.34803
	0.903614
	0
	0.0181
	11.8634
	0.32115
	4.37344
	7.21275
	7.93499
	9.53437
	0
	0.0482
	2.28723
	0.41699
	4.6823
	14.4673
	7.17493
	1.11568
	14.8854
	6.36943
	25.9604
	63.6649
	0.193691
	0.878295
	0
	0
	0.30722
	0
	0
	2.41462
	1.34439
	0.110254
	0
	1.51899
	0
	0.305344
	0
	0.0278
	0
	0
	6.42421
	9.23176
	23.2042
	2.40623
	1.08499
	0
	0.0509
	2.69083
	0.549312
	1.65642
	17.6166
	1.11769
	5.86334
	6.66317
	7.41881
	0
	0
	0.443664
	1.49342
	3.32145
	18.5783
	0.837204
	0
	1.69651
	1.27807
	0.520059
	0.174216
	0.0469
	0.321132
	0.0666
	0.128
	0.0494
	0
	3.35751
	25.3451
	1.48515
	2.02081
	2.15851
	0.889628
	6.49361
	100.706
	2.54489
	1.8931
	79.8461
	278.495

## Sheet: Fig2G
HI	MI
0.472	46.7
2.38	5.07
1.8	4.87
1.23	5.82
0.0167	5.4
0.504	1.13
0.998	1.48
2.16	29.6
3.12	1.34
0.55	7.73
2.13	9.17
0.483	4.54
0.457	1.08
0.671	5.69
1.35
1.18

[truncated: 32 more sheets: ED Fig2B, Fig3A, Fig3C, Fig3D, ED Fig3C, ED Fig3D, ED Fig3F, Fig4B, Fig4C, Fig4D, Fig4E, ED Fig4B, ED Fig4C, ED Fig4D, ED Fig4E, Fig5C, Fig5D, Fig5G, ED Fig5C, ED Fig5D …]
